# Supplementary material for: Ocean conditions drive interannual variability in juvenile albacore tuna (Thunnus alalunga) muscle energy content in the California Current System
Source: PLoS One. 2025 Sep 11;20(9):e0331436. doi: 10.1371/journal.pone.0331436 (PMC12425301; doi:10.1371/journal.pone.0331436)
Supplement: S1 Data — Column names are defined on the first sheet. (XLSX) [file pone.0331436.s006.xlsx]

## Sheet: README
Collection_Information
Column name	description
Predator_ID	unique identifier for each predator
Month	numeric month of collection (January = 1)
Year	year of collection
Predator_Information
Column name	description
Predator_ID	unique identifier for each predator
Predator_Measurement	type of measurement shown in column "Predator_Length", single value of "FL" for fork length
Predator_Length	predator length in cm
Predator_Wt	predator weight in kg
Prey_Composition
Column name	description
Predator_ID	unique identifier for each predator
Prey_ID	unique identifier for each prey type in a stomach
Prey_LPT	lowest possible taxonomic identification for each prey type in a stomach
Prey_N	total number of a prey type in a stomach
Prey_Kingdom	kingdom of identified prey
Prey_Phylum	phylum of identified prey
Prey_Class	class of identified prey
Prey_Order	order of identified prey
Prey_Family	family of identified prey
Prey_Genus	genus of identified prey
Prey_Species	species of identified prey
Comments	comments related to prey identification
Prey_Size
Column name	description
Predator_ID	unique identifier for each predator
Prey_ID	unique identifier for each prey type in a stomach
Prey_Size_ID	unique identifier for each length measurement
Prey_LPT	lowest possible taxonomic identification for each prey type in a stomach
Prey_Measurement	type of measurement shown in column "Prey_Length", "Bell" = siphonophore bell length, "C" = crustacean standard length, "CP" = crustacean part length, "LHL" = lower hood length, "LRL" = lower rostral length", "ML" = mantle length, "SL" = standard length, "UHL" = upper hood length, "URL" = upper rostral length, "VCL" = vertebral column length.
Prey_Length	prey length in cm
Isotope_Data
Column name	description
Predator_ID	unique identifier for each predator
Total.C.ug	total carbon in the sample in micrograms
Total.N.ug	total nitrogen in the sample in micrograms
C.N	carbon to nitrogen ratio
Sample.Weight.mg	total sample weight in micrograms
AFDW_Data
Column name	description
Predator_ID	unique identifier for each predator
DW	dry weight in g
ash	ash weight in g
afdw	ash free dry weight in g
%afdw	percent ash free dry weight

## Sheet: Collection_Information
Predator_ID	Month	Year
182	7	2010
183	7	2010
184	7	2010
185	7	2010
186	7	2010
187	7	2010
188	7	2010
189	7	2010
190	7	2010
220	7	2010
221	7	2010
237	7	2010
238	7	2010
239	7	2010
240	7	2010
241	7	2010
242	7	2010
243	8	2010
244	8	2010
245	8	2010
264	8	2010
265	8	2010
266	8	2010
267	8	2010
268	8	2010
269	8	2010
270	8	2010
271	8	2010
272	8	2010
273	8	2010
274	8	2010
275	8	2010
276	8	2010
277	8	2010
278	8	2010
279	8	2010
280	8	2010
281	8	2010
282	8	2010
283	8	2010
284	8	2010
285	8	2010
286	8	2010
287	8	2010
288	8	2010
289	8	2010
290	8	2010
291	8	2010
292	8	2010
293	8	2010
294	8	2010
295	8	2010
296	8	2010
297	8	2010
298	8	2010
299	8	2010
300	8	2010
301	8	2010
302	8	2010
303	8	2010
304	8	2010
305	8	2010
306	8	2010
307	8	2010
308	8	2010
309	8	2010
310	8	2010
311	8	2010
312	8	2010
313	8	2010
314	8	2010
315	8	2010
316	8	2010
317	8	2010
318	8	2010
319	8	2010
320	8	2010
321	8	2010
322	8	2010
323	8	2010
324	8	2010
325	8	2010
326	8	2010
327	9	2010
328	9	2010
329	9	2010
330	9	2010
331	9	2010
332	9	2010
333	9	2010
334	9	2010
335	9	2010
336	9	2010
337	9	2010
338	9	2010
339	9	2010
340	9	2010
341	9	2010
342	9	2010
343	9	2010
344	9	2010
345	9	2010
346	9	2010
347	9	2010
348	9	2010
349	9	2010
350	9	2010
351	9	2010
352	7	2011
353	7	2011
354	7	2011
355	7	2011
356	7	2011
357	7	2011
358	7	2011
359	8	2011
360	8	2011
361	9	2011
362	9	2011
363	9	2011
364	9	2011
365	9	2011
366	10	2011
367	10	2011
368	10	2011
369	10	2011
370	10	2011
371	10	2011
372	10	2011
373	10	2011
374	10	2011
375	10	2011
376	10	2011
377	10	2011
378	10	2011
379	10	2011
380	10	2011
381	10	2011
382	10	2011
383	10	2011
384	10	2011
385	10	2011
386	7	2012
387	7	2012
388	7	2012
389	7	2012
390	8	2012
391	8	2012
392	8	2012
393	8	2012
394	8	2012
395	8	2012
396	8	2012
397	8	2012
398	8	2012
399	8	2012
400	8	2012
401	8	2012
402	8	2012
405	8	2012
406	8	2012
407	8	2012
416	8	2012
417	8	2012
419	8	2012
428	9	2012
430	9	2012
438	9	2012
472	9	2012
473	9	2012
474	9	2012
475	10	2012
476	7	2013
477	7	2013
478	7	2013
479	7	2013
480	7	2013
481	7	2013
482	7	2013
483	8	2013
484	8	2013
485	8	2013
486	8	2013
487	8	2013
488	8	2013
489	8	2013
490	8	2013
491	8	2013
492	8	2013
493	8	2013
494	8	2013
495	8	2013
496	9	2013
497	9	2013
498	9	2013
499	9	2013
500	9	2013
501	9	2013
502	9	2013
503	9	2013
504	9	2013
505	9	2013
506	9	2013
507	9	2013
508	9	2013
509	9	2013
510	9	2013
511	9	2013
512	9	2013
513	10	2013
514	10	2013
515	10	2013
516	7	2014
517	7	2014
518	7	2014
519	7	2014
520	7	2014
521	7	2014
522	7	2014
523	7	2014
524	7	2014
525	8	2014
526	8	2014
527	8	2014
528	10	2014
529	6	2015
530	6	2015
531	6	2015
532	7	2015
533	7	2015
534	7	2015
535	7	2015
536	7	2015
537	7	2015
538	7	2015
539	7	2015
540	7	2015
541	7	2015
542	7	2015
543	7	2015
544	7	2015
545	7	2015
546	7	2015
547	7	2015
548	7	2015
549	8	2015
550	8	2015
551	8	2015
552	8	2015
553	10	2015
554	10	2015
555	10	2015
556	10	2015
557	10	2015
558	7	2017
559	7	2017
560	7	2017
561	8	2017
562	8	2017
563	8	2017
564	8	2017
565	8	2017
566	8	2017
567	8	2017
568	8	2017
569	9	2017
570	9	2017
571	9	2017
572	10	2017
573	8	2018
574	8	2018
575	8	2018
576	8	2018
577	8	2018
578	9	2018
579	9	2018
580	9	2018
581	9	2018
582	9	2018
583	9	2018
584	9	2018
585	9	2018
586	9	2018
587	9	2018
588	9	2018
589	9	2018
590	9	2018
591	9	2018
592	9	2018
593	9	2018
594	9	2018
595	9	2018
596	9	2018
597	9	2018
598	9	2018
599	9	2018
630	8	2010
631	8	2010
632	8	2010
633	8	2010
634	8	2010
635		2010
636		2010
637		2010
638		2010
639		2010
640		2010
641	7	2010
642	7	2010
709	9	2012
710	9	2012
711		2012
712		2012
713		2012
714		2012
715		2012
716		2012
717		2012
718		2012
719		2012
720		2012
721		2012
722		2012
723		2012
724		2012
725		2012
726		2012
727		2012
728	8	2012
729	10	2011
730	10	2011
731	7	2011
732	7	2011
733	7	2011
734		2011
735		2011
736		2011
737		2011
738		2011
739		2011
740		2011
741		2011
742		2011
743		2011
744		2011
745		2013
746		2013
747		2013
748		2013
749		2013
750		2013
751		2013
752		2013
753		2013
754		2013
755		2013
756		2013
757		2013
758		2013
759		2013
760		2013
761		2013
762		2013
763		2013
764		2013
765		2013
766	7	2013
767	8	2013
768	8	2013
769	8	2013
770		2014
771		2014
772		2014
773		2014
774		2014
775		2014
776		2014
777		2014
778		2014
779		2014
780		2014
781		2014
782		2014
783		2014
784		2014
785		2014
786		2014
787		2014
788	7	2014
789	7	2014
790	7	2014
791	7	2014
792	7	2014
793	7	2014
794	7	2014
795		2015
796		2017
797		2017
798		2017
799		2017
800		2017
801		2017
802		2017
803		2017
804		2017
805	9	2018
806	9	2018
807	9	2018
808	9	2018
809	9	2018
810	9	2018
811	9	2018
812	9	2018
813	9	2018
814	9	2018
815	9	2018
816	9	2018
817	9	2018
818	9	2018
819	9	2018
820	9	2018
821	9	2018
822	9	2018
823	9	2018
824	9	2018
825	9	2018
826	9	2018
827		2019
828		2019
829	8	2019
830	8	2019
831	8	2019
832	8	2019
833	8	2019
834	8	2019
835	8	2019
836	8	2019
837	8	2019
838	8	2019
839	8	2019
840	8	2019
841	8	2019
842	8	2019
843	8	2019
844	8	2019
845	7	2009
846	7	2009
847	7	2009
848		2009
849	7	2009
850	7	2009
851	7	2009
852		2009
853		2009
854	7	2009
855		2009
856	7	2009
857	7	2009
858		2009
914		2020
915	8	2020
916		2020
917		2020
918	9	2020
919	9	2020
920	9	2020
921	9	2020
922		2020
923		2020
924	9	2020
925	9	2020
926		2020
927		2020
928		2020
929	8	2020
930	8	2020
931	9	2020
932		2020
933		2020
934	9	2020
935	9	2020
936		2020
937		2020
938	9	2020
939		2020
940	9	2020
941		2020
942	9	2020
943	9	2020
944	8	2021
945	8	2021
946	8	2021
947	8	2021
948	8	2021
949	8	2021
950	8	2021
951	8	2021
952	8	2021
953	8	2021
954	8	2021
955	8	2021
956	8	2021
957	8	2021
958	8	2021
959	8	2021
960	8	2021
961	8	2021
962	8	2021
963	8	2021
964	8	2021
965	7	2021
966	7	2021
967	7	2021
968	7	2021
969	7	2021
970	7	2021
971	7	2021
972	7	2021
973	7	2021
974	7	2021
975	7	2021
976	7	2021
977	7	2021
978	7	2021
979	7	2021
980	7	2021
981	7	2021
982	7	2021
983	7	2021
984	7	2021
985	7	2021
986	8	2021
987	8	2021
988	8	2021
989	8	2021
990	8	2021
991	8	2021
992	8	2021
993	8	2021
994	8	2021
995	8	2021
996	8	2021
997	8	2021
998	8	2021
999	9	2020
1000	9	2020
1001	8	2019
1002	9	2019
1003	9	2019
1004	9	2019
1005	9	2019
1006	8	2019
1007	9	2019
1008	8	2019
1009	7	2019
1010	7	2019
1011	9	2019
1012	8	2019
1013		2019
1014		2019
1015	8	2019
1016		2019
1017		2019
1018	9	2019
1019	9	2019
1020	8	2019
1021		2019
1022	8	2019
1023	8	2019
1024		2019
1025		2019
1026		2019
1027	8	2019
1028		2019
1029		2019
1030	8	2019
1031	8	2019
1032		2019
1033	9	2019
1034	9	2019
1035	9	2019
1036	9	2022
1037	9	2022
1038	8	2022
1039	9	2022
1040	9	2022
1041	9	2022
1042	9	2022
1043	9	2022
1044	9	2022
1045	9	2022
1046	8	2022
1047	9	2022
1048	8	2022
1049	9	2022
1050	9	2022
1051	8	2022
1052	9	2022
1053	9	2022
1054	9	2022
1055	9	2022
1056	9	2022
1057	9	2022
1058	9	2022
1059	9	2022
1060	9	2022
1061	8	2022
1062	9	2022
1063	9	2022
1064	9	2022
1065	9	2022
1066	9	2022

## Sheet: Predator_Information
Predator_ID	Predator_Measurement	Predator_Length	Predator_Wt
182	FL	62.2
183	FL	66.2
184	FL	66.5
185	FL	70.8
186	FL	75
187	FL	60
188	FL	72
189	FL	72
190	FL	63
220	FL	74.1
221	FL	64
237	FL	64.2
238	FL	67
239	FL	62.5
240	FL	61.8
241	FL	73.8
242	FL	60.5
243	FL	79
244	FL	58.4
245	FL	63
264	FL	59
265	FL	64
266	FL	61.5
267	FL	60.3
268	FL	56.8
269	FL	63
270	FL	60.8
271	FL	62.7
272	FL	73.3
273	FL	71.5
274	FL	64.6
275	FL	71.8
276	FL	60.5
277	FL	63
278	FL	71.3
279	FL	70
280	FL	65
281	FL	64
282	FL	66.2
283	FL	59.6
284	FL	62.2
285	FL	70
286	FL	60.8
287	FL	62
288	FL	60
289	FL	64.2
290	FL	63
291	FL	64.3
292	FL	53.7
293	FL	63.5
294	FL	61.8
295	FL	74
296	FL	66.7
297	FL	62.5
298	FL	74.8
299	FL	61.9
300	FL	64.8
301	FL	63.1
302	FL	64.8
303	FL	65
304	FL	61
305	FL	63
306	FL	61.2
307	FL	62.2
308	FL	68
309	FL	62.2
310	FL	65.6
311	FL	54.7
312	FL	70.6
313	FL	61.9
314	FL	60.3
315	FL	62
316	FL	63.2
317	FL	68
318	FL	74.5
319	FL	64.5
320	FL	72.2
321	FL	62
322	FL	70.1
323	FL	64.6
324	FL	62.7
325	FL	77.5
326	FL	73.5
327	FL	62.2
328	FL	59.5
329	FL	64
330	FL	62
331	FL	62.5
332	FL	62.5
333	FL	62
334	FL	60.8
335	FL	65.1
336	FL	61.6
337	FL	64
338	FL	66
339	FL	63.5
340	FL	61.1
341	FL	63.5
342	FL	60.5
343	FL	61.9
344	FL	66.3
345	FL	57.5
346	FL	62.5
347	FL	61
348	FL	62.7
349	FL	67
350	FL	61.8
351	FL	62.6
352	FL	62.8
353	FL	61.3
354	FL	61.6
355	FL	62.7
356	FL	62.6
357	FL	61.6
358	FL	64.6
359	FL	85
360	FL	74.2
361	FL	56.1
362	FL	68.1
363	FL	55.3
364	FL	65.5
365	FL	67.2
366	FL	65.1
367	FL	66.9
368	FL	75.6
369	FL	66.8
370	FL	65.1
371	FL	74.6
372	FL	67.6
373	FL	78
374	FL	69.1
375	FL	69.1
376	FL	73.9
377	FL	66.4
378	FL	70.9
379	FL	70.7
380	FL	73.6
381	FL	70.8
382	FL	66.4
383	FL	74.7
384	FL	76.5
385	FL	69
386	FL	76.4
387	FL	65.5
388	FL	63
389	FL	62.7
390	FL	67
391	FL	61.7
392	FL	64
393	FL	66
394	FL	77
395	FL	75
396	FL
397	FL
398	FL
399	FL
400	FL
401	FL
402	FL
405	FL	75.8
406	FL	62.5
407	FL	74
416	FL	62.8
417	FL	79.6
419	FL	62.3
428	FL	58
430	FL	79.6
438	FL	65.1
472	FL	61.1
473	FL	78.1
474	FL	61.6
475	FL	65.7
476	FL
477	FL	63.5
478	FL	79.2
479	FL	61.5
480	FL	90
481	FL
482	FL	64.039
483	FL
484	FL
485	FL
486	FL
487	FL
488	FL
489	FL	61.4787
490	FL	64.039
491	FL
492	FL	65.3
493	FL	81.7
494	FL	66.3
495	FL	55.8
496	FL	63
497	FL	72.1
498	FL	57
499	FL	68.9
500	FL	76
501	FL
502	FL
503	FL	89.7
504	FL	76
505	FL	67.8
506	FL	77
507	FL	78.2
508	FL
509	FL	73.8
510	FL
511	FL	67
512	FL	60.9
513	FL
514	FL	73.4
515	FL	75
516	FL
517	FL	54.7
518	FL
519	FL	56.5
520	FL	52.5
521	FL	54.4
522	FL	53.2
523	FL
524	FL	50.9
525	FL	76.3
526	FL	76.8
527	FL
528	FL	83.7
529	FL
530	FL
531	FL
532	FL
533	FL
534	FL
535	FL
536	FL
537	FL
538	FL	52.8
539	FL	57.6
540	FL	52.3
541	FL
542	FL	56.8
543	FL	50
544	FL	54.2
545	FL	55
546	FL	53.2
547	FL	51.1
548	FL
549	FL
550	FL
551	FL
552	FL
553	FL
554	FL
555	FL
556	FL
557	FL
558	FL	63.3
559	FL	67
560	FL	67
561	FL	81.5
562	FL	65.6
563	FL	77.8
564	FL	63.8
565	FL	64.4
566	FL	65
567	FL	74.5
568	FL	61.8
569	FL	54.3
570	FL	52.5
571	FL	60
572	FL	61.1
573	FL	57.15
574	FL	60.96
575	FL	59.055
576	FL	62.23
577	FL	59.69
578	FL	68.58
579	FL	64.77
580	FL	83.82
581	FL	69.85
582	FL	61.595
583	FL	71.12
584	FL	66.04
585	FL	66.04
586	FL	71.12
587	FL	66.04
588	FL	73.66
589	FL	66.04
590	FL	58.42
591	FL	71.12
592	FL	71.12
593	FL	64.77
594	FL	93.98
595	FL
596	FL	73
597	FL	83
598	FL	75
599	FL	69
630	FL	76.1
631	FL	65.3
632	FL	62.7
633	FL	62.8
634	FL	63.6
635	FL	71.8
636	FL	61.2
637	FL	72.8
638	FL	77.3
639	FL	83
640	FL	71.5
641	FL	61.2
642	FL	59.4
709	FL	69.6
710	FL	62
711	FL
712	FL	59.3
713	FL	60.2
714	FL	54.5
715	FL	60.7
716	FL	63.2
717	FL	59.3
718	FL	62.2
719	FL	61.7
720	FL	65.9
721	FL	62.5
722	FL	76.3
723	FL	63.8
724	FL	64.6
725	FL	58.3
726	FL	60.7
727	FL	53.7
728	FL	63.6
729	FL	69.4
730	FL	66.6
731	FL	64.4
732	FL	54.2
733	FL	50.6
734	FL	64.8
735	FL	62.3
736	FL	65.5
737	FL	51.7
738	FL	53.3
739	FL	51.9
740	FL	63.2
741	FL	53.1
742	FL	52.3
743	FL	61.9
744	FL	61.1
745	FL
746	FL	67.6966
747	FL
748	FL
749	FL	62
750	FL
751	FL
752	FL	60.5
753	FL
754	FL
755	FL
756	FL
757	FL
758	FL
759	FL
760	FL
761	FL
762	FL
763	FL
764	FL
765	FL
766	FL	70.6
767	FL
768	FL	64.7705
769	FL	67.6966
770	FL	67.3
771	FL
772	FL	87.7
773	FL
774	FL
775	FL	76.2
776	FL	52
777	FL	79.9
778	FL	55.4
779	FL	67.4
780	FL	65.2
781	FL	79.3
782	FL	79
783	FL	69.2
784	FL	80.1
785	FL	53.1
786	FL	53.4
787	FL	66.7
788	FL	56.8
789	FL	88
790	FL	53
791	FL
792	FL	66.3
793	FL	55.5
794	FL
795	FL
796	FL	84.4
797	FL	69.5
798	FL	69.4
799	FL	66.6
800	FL	77.5
801	FL	69
802	FL	67.9
803	FL	68.9
804	FL	69.4
805	FL	62.2102
806	FL	64.7705
807	FL	64.039
808	FL	61.4787
809	FL	58.5526
810	FL	61.8444
811	FL	65.8678
812	FL	69.1596
813	FL	71.3542
814	FL	64.039
815	FL	65.8678
816	FL	56.358
817	FL	58.1868
818	FL	62.2102
819	FL	58.5526
820	FL	59.6499
821	FL	57.8211
822	FL
823	FL
824	FL
825	FL
826	FL
827	FL
828	FL
829	FL	69.5254
830	FL	80.1324
831	FL	68.7939
832	FL	78.6694
833	FL	79.4009
834	FL	58.5526
835	FL	71.3542
836	FL	64.7705
837	FL	77.5721
838	FL	69.5254
839	FL	78.3036
840	FL	64.039
841	FL	61.8444
842	FL	70.9884
843	FL	69.8912
844	FL	62.2102
845	FL	58
846	FL	59
847	FL
848	FL	66
849	FL	61
850	FL
851	FL	76
852	FL
853	FL
854	FL	78
855	FL
856	FL	90
857	FL	83
858	FL
914	FL	72.5
915	FL	53.2
916	FL	51.6
917	FL	53.4
918	FL	52.6
919	FL	57.3
920	FL	64.5
921	FL	53.5
922	FL	53.4
923	FL	53.6
924	FL	73
925	FL	70.3
926	FL	67.2
927	FL	69.9
928	FL
929	FL	65
930	FL	70.8
931	FL	71.5
932	FL	55.6
933	FL	72.6
934	FL	53.8
935	FL	68.9
936	FL	54
937	FL	51
938	FL	54.6
939	FL	68.8
940	FL	68.1
941	FL
942	FL	67.2
943	FL	77.1
944	FL	62.8	4.73469
945	FL	77.1	8.36281
946	FL	63.2	4.62132
947	FL	79.5	10.2585
948	FL	61.4	4.31746
949	FL	60.2	4.40363
950	FL	58.1	3.9229
951	FL	82.6	10.6032
952	FL	56	3.71882
953	FL	72	7.12472
954	FL	59.6	3.70068
955	FL	60.1	3.96372
956	FL	60.2	4.50794
957	FL	63.7	4.66667
958	FL	64.2	5.161
959	FL	63	4.74376
960	FL	61.4	4.6712
961	FL	60.6	4.18141
962	FL	60.5	4.26304
963	FL	70	6.04989
964	FL	57.3	3.95918
965	FL	60	4.30839
966	FL	61.8	4.27664
967	FL	56.5	3.7551
968	FL	60.3	4.72562
969	FL	59.2	4.29932
970	FL	54.9	3.6644
971	FL	54.8	3.43764
972	FL	59.6	4.31746
973	FL	56	3.95465
974	FL	77.9	9.62358
975	FL	79.3	10.4444
976	FL	80.6	10.7982
977	FL	78.6	9.47392
978	FL	74.9	8.45805
979	FL	75.8	9.23356
980	FL	81.2	10.3855
981	FL	78.5	8.5805
982	FL	78.4	9.5102
983	FL	78.7	10.6213
984	FL	76.1	10.2585
985	FL	78.9	10.6032
986	FL	82.804	10.9091
987	FL	64.77	5.36364
988	FL	86.36	12.0455
989	FL	85.598	12.7273
990	FL	85.09	14.5455
991	FL	81.28	10.4545
992	FL	82.55	10
993	FL	65.278	5.36364
994	FL	81.28	10.1818
995	FL	85.598	11.8182
996	FL	81.28	12.2727
997	FL	63.5
998	FL	83.82	13.1818
999	FL	74
1000	FL	71
1001	FL	67.3
1002	FL	59
1003	FL	64.6
1004	FL	62.4
1005	FL	63.6
1006	FL	66.8
1007	FL	65
1008	FL	65.3
1009	FL	63.4
1010	FL	75.9
1011	FL	64.4
1012	FL	63.2
1013	FL	65
1014	FL	62.2
1015	FL	65.2
1016	FL	65.1
1017	FL	63.7
1018	FL	66.4
1019	FL	59.2
1020	FL	53.4
1021	FL	53.1
1022	FL	71
1023	FL	63.4
1024	FL	63
1025	FL	65.2
1026	FL	64
1027	FL	62.8
1028	FL	56.6
1029	FL	57
1030	FL	68.9
1031	FL	64.5
1032	FL	66
1033	FL	66.4
1034	FL	64
1035	FL	64.7
1036	FL	66.8	5.56916
1037	FL	73.6	7.02948
1038	FL	56.5	3.81859
1039	FL	65	5.47846
1040	FL	76.3	8.59864
1041	FL	70.7	6.97506
1042	FL	58.7	3.90023
1043	FL	73.5	8.58957
1044	FL	65	5.30612
1045	FL	65.5	5.39683
1046	FL	65.6	5.57823
1047	FL	80.9	10.576
1048	FL	65.1	5.77778
1049	FL	56.6	3.29252
1050	FL	83.9	10.712
1051	FL	64.1	5.27891
1052	FL	58.7	3.93651
1053	FL	81.2	10.7302
1054	FL	76.5	8.00907
1055	FL	66	5.9
1056	FL	56.1	3.6
1057	FL	73.3	8.7
1058	FL	66.1	5.7
1059	FL	76.5	9.3
1060	FL	53	2.9
1061	FL	82.4	11.6
1062	FL	78.8	9.6
1063	FL	56.6	3.8
1064	FL	63	5.2
1065	FL	80	9.9
1066	FL	84.1	11.3

## Sheet: Prey_Composition
Predator_ID	Prey_ID	Prey_LPT	Prey_N	Prey_Kingdom	Prey_Phylum	Prey_Class	Prey_Order	Prey_Family	Prey_Genus	Prey_Species	Comments
182	349	Hyperiidae	2	Animalia	Arthropoda	Malacostraca	Amphipoda	Hyperiidae
182	350	Onychoteuthis borealijaponica	5	Animalia	Mollusca	Cephalopoda	Oegopsida	Onychoteuthidae	Onychoteuthis	Onychoteuthis borealijaponica
183	351	Pisces	1	Animalia	Chordata						Unknown fish
183	352	Pterotracheoidea	1	Animalia	Mollusca	Gastropoda					Unknown mollusc (likely heteropod)
184	353	Crustacea	2	Animalia	Arthropoda						Unknown crustacean larva
184	354	Hyperiidae	2	Animalia	Arthropoda	Malacostraca	Amphipoda	Hyperiidae
184	355	Malacostraca	3	Animalia	Arthropoda	Malacostraca
184	356	Merluccius productus	76	Animalia	Chordata	Actinopterygii	Gadiformes	Merlucciidae	Merluccius	Merluccius productus
184	357	Octopoteuthis	1	Animalia	Mollusca	Cephalopoda	Oegopsida	Octopoteuthidae	Octopoteuthis
184	358	Onychoteuthis borealijaponica	7	Animalia	Mollusca	Cephalopoda	Oegopsida	Onychoteuthidae	Onychoteuthis	Onychoteuthis borealijaponica
185	359	Crustacea	15	Animalia	Arthropoda						Unknown crustacean
185	360	Decapodiformes	1	Animalia	Mollusca	Cephalopoda					Unknown Squid
185	361	Hyperiidae	1	Animalia	Arthropoda	Malacostraca	Amphipoda	Hyperiidae
185	362	Phronima sedentaria	7	Animalia	Arthropoda	Malacostraca	Amphipoda	Phronimidae	Phronima	Phronima sedentaria
185	363	Pisces	4	Animalia	Chordata						Unknown fish
185	364	Sebastes	2	Animalia	Chordata	Actinopterygii	Scorpaeniformes	Sebastidae	Sebastes
186	365	Decapodiformes	3	Animalia	Mollusca	Cephalopoda					Unknown Squid
186	366	Gonatus	1	Animalia	Mollusca	Cephalopoda	Oegopsida	Gonatidae	Gonatus
186	367	Hyperiidae	2	Animalia	Arthropoda	Malacostraca	Amphipoda	Hyperiidae
186	368	Merluccius productus	38	Animalia	Chordata	Actinopterygii	Gadiformes	Merlucciidae	Merluccius	Merluccius productus
186	369	Myctophidae	4	Animalia	Chordata	Actinopterygii	Myctophiformes	Myctophidae
187	370	Decapodiformes	1	Animalia	Mollusca	Cephalopoda					Unknown Squid
187	371	Hyperiidae	4	Animalia	Arthropoda	Malacostraca	Amphipoda	Hyperiidae
187	372	Pisces	2	Animalia	Chordata						Unknown fish
188	373	Decapoda	12	Animalia	Arthropoda	Malacostraca	Decapoda
188	374	Pterotracheoidea	1	Animalia	Mollusca	Gastropoda					Unknown mollusc (likely heteropod)
189	375	Japetella heathi	1	Animalia	Mollusca	Cephalopoda	Octopoda	Amphitretidae	Japetella	Japetella heathi
189	376	Malacostraca	2	Animalia	Arthropoda	Malacostraca
189	377	Myctophidae	1	Animalia	Chordata	Actinopterygii	Myctophiformes	Myctophidae
189	378	Pisces	1	Animalia	Chordata						Unknown fish
190	379	Euphausiidae	63	Animalia	Arthropoda	Malacostraca	Euphausiacea	Euphausiidae
221	435	Decapodiformes	2	Animalia	Mollusca	Cephalopoda					Unknown Squid
221	436	Pisces	1	Animalia	Chordata						Unknown fish
237	461	Decapodiformes	1	Animalia	Mollusca	Cephalopoda					Unknown Squid
237	462	Malacostraca	376	Animalia	Arthropoda	Malacostraca
237	463	Pisces	1	Animalia	Chordata						Unknown fish
237	464	Sebastes	1	Animalia	Chordata	Actinopterygii	Scorpaeniformes	Sebastidae	Sebastes
238	465	Pisces	2	Animalia	Chordata						Unknown fish
240	466	Onychoteuthis borealijaponica	16	Animalia	Mollusca	Cephalopoda	Oegopsida	Onychoteuthidae	Onychoteuthis	Onychoteuthis borealijaponica
240	467	Pisces	1	Animalia	Chordata						Unknown fish
241	468	Engraulis mordax	1	Animalia	Chordata	Actinopterygii	Clupeiformes	Engraulidae	Engraulis	Engraulis mordax
241	469	Malacostraca	4	Animalia	Arthropoda	Malacostraca
243	470	Pisces	1	Animalia	Chordata						Unknown fish
243	471	Pterotracheoidea	2	Animalia	Mollusca	Gastropoda					Unknown mollusc (likely heteropod)
245	472	Crustacea	201	Animalia	Arthropoda						Unknown crustacean
245	473	Myctophidae	1	Animalia	Chordata	Actinopterygii	Myctophiformes	Myctophidae
245	474	Onychoteuthis borealijaponica	2	Animalia	Mollusca	Cephalopoda	Oegopsida	Onychoteuthidae	Onychoteuthis	Onychoteuthis borealijaponica
264	510	Cololabis saira	3	Animalia	Chordata	Actinopterygii	Beloniformes	Scomberesocidae	Cololabis	Cololabis saira
264	511	Decapodiformes	1	Animalia	Mollusca	Cephalopoda					Unknown Squid
264	512	Euphausiidae	6	Animalia	Arthropoda	Malacostraca	Euphausiacea	Euphausiidae
264	513	Octopoteuthis	1	Animalia	Mollusca	Cephalopoda	Oegopsida	Octopoteuthidae	Octopoteuthis
264	514	Onychoteuthis borealijaponica	9	Animalia	Mollusca	Cephalopoda	Oegopsida	Onychoteuthidae	Onychoteuthis	Onychoteuthis borealijaponica
264	515	Phronima sedentaria	17	Animalia	Arthropoda	Malacostraca	Amphipoda	Phronimidae	Phronima	Phronima sedentaria
265	516	Gonatus	7	Animalia	Mollusca	Cephalopoda	Oegopsida	Gonatidae	Gonatus
266	517	Decapodiformes	13	Animalia	Mollusca	Cephalopoda					Unknown Squid
266	518	Gonatopsis	1	Animalia	Mollusca	Cephalopoda	Oegopsida	Gonatidae	Gonatopsis
266	519	Japetella heathi	1	Animalia	Mollusca	Cephalopoda	Octopoda	Amphitretidae	Japetella	Japetella heathi
266	520	Octopoteuthis	1	Animalia	Mollusca	Cephalopoda	Oegopsida	Octopoteuthidae	Octopoteuthis
266	521	Onychoteuthis borealijaponica	4	Animalia	Mollusca	Cephalopoda	Oegopsida	Onychoteuthidae	Onychoteuthis	Onychoteuthis borealijaponica
266	522	Phronima sedentaria	6	Animalia	Arthropoda	Malacostraca	Amphipoda	Phronimidae	Phronima	Phronima sedentaria
266	523	Pisces	2	Animalia	Chordata						Unknown fish
267	524	Crustacea	19	Animalia	Arthropoda						Unknown crustacean
267	525	Euphausiidae	1	Animalia	Arthropoda	Malacostraca	Euphausiacea	Euphausiidae
267	526	Malacostraca	55	Animalia	Arthropoda	Malacostraca
267	527	Onychoteuthis borealijaponica	1	Animalia	Mollusca	Cephalopoda	Oegopsida	Onychoteuthidae	Onychoteuthis	Onychoteuthis borealijaponica
267	528	Pisces	1	Animalia	Chordata						Unknown fish
267	529	Sebastes	1	Animalia	Chordata	Actinopterygii	Scorpaeniformes	Sebastidae	Sebastes
268	530	Onychoteuthis borealijaponica	1	Animalia	Mollusca	Cephalopoda	Oegopsida	Onychoteuthidae	Onychoteuthis	Onychoteuthis borealijaponica
269	531	Crustacea	1	Animalia	Arthropoda						Unknown crustacean larva
269	532	Decapodiformes	2	Animalia	Mollusca	Cephalopoda					Unknown Squid
269	533	Onychoteuthis borealijaponica	5	Animalia	Mollusca	Cephalopoda	Oegopsida	Onychoteuthidae	Onychoteuthis	Onychoteuthis borealijaponica
269	534	Pisces	1	Animalia	Chordata						Unknown fish
270	535	Decapodiformes	17	Animalia	Mollusca	Cephalopoda					Unknown Squid
270	536	Sebastes	2	Animalia	Chordata	Actinopterygii	Scorpaeniformes	Sebastidae	Sebastes
275	537	Berryteuthis	2	Animalia	Mollusca	Cephalopoda	Oegopsida	Gonatidae	Berryteuthis
275	538	Euphausiidae	41	Animalia	Arthropoda	Malacostraca	Euphausiacea	Euphausiidae
275	539	Merluccius productus	42	Animalia	Chordata	Actinopterygii	Gadiformes	Merlucciidae	Merluccius	Merluccius productus
275	540	Octopus rubescens	2	Animalia	Mollusca	Cephalopoda	Octopoda	Octopodidae	Octopus	Octopus rubescens
275	541	Pisces	2	Animalia	Chordata						Unknown fish
276	542	Decapodiformes	1	Animalia	Mollusca	Cephalopoda					Unknown Squid
276	543	Octopoteuthis	4	Animalia	Mollusca	Cephalopoda	Oegopsida	Octopoteuthidae	Octopoteuthis
276	544	Phronima sedentaria	5	Animalia	Arthropoda	Malacostraca	Amphipoda	Phronimidae	Phronima	Phronima sedentaria
276	545	Pisces	30	Animalia	Chordata						Unknown fish
276	546	Tarletonbeania crenularis	1	Animalia	Chordata	Actinopterygii	Myctophiformes	Myctophidae	Tarletonbeania	Tarletonbeania crenularis
276	547	Triphoturus mexicanus	1	Animalia	Chordata	Actinopterygii	Myctophiformes	Myctophidae	Triphoturus	Triphoturus mexicanus
277	548	Crustacea	1	Animalia	Arthropoda						Unknown crustacean
277	549	Decapodiformes	5	Animalia	Mollusca	Cephalopoda					Unknown Squid
277	550	Engraulis mordax	6	Animalia	Chordata	Actinopterygii	Clupeiformes	Engraulidae	Engraulis	Engraulis mordax
277	551	Octopoteuthis	7	Animalia	Mollusca	Cephalopoda	Oegopsida	Octopoteuthidae	Octopoteuthis
277	552	Pisces	4	Animalia	Chordata						Unknown fish
278	553	Abraliopsis	1	Animalia	Mollusca	Cephalopoda	Oegopsida	Enoplotethidae	Abraliopsis
278	554	Euphausiidae	13	Animalia	Arthropoda	Malacostraca	Euphausiacea	Euphausiidae
278	555	Gonatus	1	Animalia	Mollusca	Cephalopoda	Oegopsida	Gonatidae	Gonatus
278	556	Merluccius productus	79	Animalia	Chordata	Actinopterygii	Gadiformes	Merlucciidae	Merluccius	Merluccius productus
281	557	Crustacea	1	Animalia	Arthropoda						Unknown crustacean
281	558	Onychoteuthis borealijaponica	4	Animalia	Mollusca	Cephalopoda	Oegopsida	Onychoteuthidae	Onychoteuthis	Onychoteuthis borealijaponica
284	559	Engraulis mordax	2	Animalia	Chordata	Actinopterygii	Clupeiformes	Engraulidae	Engraulis	Engraulis mordax
284	560	Gonatopsis	1	Animalia	Mollusca	Cephalopoda	Oegopsida	Gonatidae	Gonatopsis
284	561	Onychoteuthis borealijaponica	4	Animalia	Mollusca	Cephalopoda	Oegopsida	Onychoteuthidae	Onychoteuthis	Onychoteuthis borealijaponica
285	562	Malacostraca	1	Animalia	Arthropoda	Malacostraca
285	563	Pisces	11	Animalia	Chordata						Unknown fish
285	564	Tarletonbeania crenularis	1	Animalia	Chordata	Actinopterygii	Myctophiformes	Myctophidae	Tarletonbeania	Tarletonbeania crenularis
287	565	Crustacea	13	Animalia	Arthropoda						Unknown crustacean
287	566	Engraulis mordax	1	Animalia	Chordata	Actinopterygii	Clupeiformes	Engraulidae	Engraulis	Engraulis mordax
287	567	Euphausiidae	33	Animalia	Arthropoda	Malacostraca	Euphausiacea	Euphausiidae
287	568	Hyperiidae	9	Animalia	Arthropoda	Malacostraca	Amphipoda	Hyperiidae
287	569	Myctophidae	5	Animalia	Chordata	Actinopterygii	Myctophiformes	Myctophidae
287	570	Onychoteuthis borealijaponica	4	Animalia	Mollusca	Cephalopoda	Oegopsida	Onychoteuthidae	Onychoteuthis	Onychoteuthis borealijaponica
287	571	Tarletonbeania crenularis	1	Animalia	Chordata	Actinopterygii	Myctophiformes	Myctophidae	Tarletonbeania	Tarletonbeania crenularis
289	572	Cololabis saira	1	Animalia	Chordata	Actinopterygii	Beloniformes	Scomberesocidae	Cololabis	Cololabis saira
289	573	Myctophidae	4	Animalia	Chordata	Actinopterygii	Myctophiformes	Myctophidae
289	574	Onychoteuthis borealijaponica	1	Animalia	Mollusca	Cephalopoda	Oegopsida	Onychoteuthidae	Onychoteuthis	Onychoteuthis borealijaponica
290	575	Berryteuthis	14	Animalia	Mollusca	Cephalopoda	Oegopsida	Gonatidae	Berryteuthis
291	576	Gonatus	1	Animalia	Mollusca	Cephalopoda	Oegopsida	Gonatidae	Gonatus
291	577	Onychoteuthis borealijaponica	1	Animalia	Mollusca	Cephalopoda	Oegopsida	Onychoteuthidae	Onychoteuthis	Onychoteuthis borealijaponica
294	578	Berryteuthis	9	Animalia	Mollusca	Cephalopoda	Oegopsida	Gonatidae	Berryteuthis
295	579	Octopus rubescens	1	Animalia	Mollusca	Cephalopoda	Octopoda	Octopodidae	Octopus	Octopus rubescens
295	580	Pisces	1	Animalia	Chordata						Unknown fish
296	581	Pisces	1	Animalia	Chordata						Unknown fish
297	582	Pisces	1	Animalia	Chordata						Unknown fish
298	583	Berryteuthis	5	Animalia	Mollusca	Cephalopoda	Oegopsida	Gonatidae	Berryteuthis
298	584	Gonatus	1	Animalia	Mollusca	Cephalopoda	Oegopsida	Gonatidae	Gonatus
299	585	Gonatus	9	Animalia	Mollusca	Cephalopoda	Oegopsida	Gonatidae	Gonatus
300	586	Decapodiformes	13	Animalia	Mollusca	Cephalopoda					Unknown Squid
300	587	Gonatus	1	Animalia	Mollusca	Cephalopoda	Oegopsida	Gonatidae	Gonatus
300	588	Octopus	1	Animalia	Mollusca	Cephalopoda	Octopoda	Octopodidae			Unknown Octopus
302	589	Japetella heathi	1	Animalia	Mollusca	Cephalopoda	Octopoda	Amphitretidae	Japetella	Japetella heathi
302	590	Pisces	1	Animalia	Chordata						Unknown fish
303	591	Berryteuthis	3	Animalia	Mollusca	Cephalopoda	Oegopsida	Gonatidae	Berryteuthis
303	592	Pisces	1	Animalia	Chordata						Unknown fish
305	593	Engraulis mordax	4	Animalia	Chordata	Actinopterygii	Clupeiformes	Engraulidae	Engraulis	Engraulis mordax
305	594	Myctophidae	31	Animalia	Chordata	Actinopterygii	Myctophiformes	Myctophidae
305	595	Pisces	1	Animalia	Chordata						Unknown fish
306	596	Pisces	1	Animalia	Chordata						Unknown fish
307	597	Onychoteuthis borealijaponica	1	Animalia	Mollusca	Cephalopoda	Oegopsida	Onychoteuthidae	Onychoteuthis	Onychoteuthis borealijaponica
307	598	Pisces	1	Animalia	Chordata						Unknown fish
309	599	Pisces	1	Animalia	Chordata						Unknown fish
310	600	Pisces	1	Animalia	Chordata						Unknown fish
311	601	Crustacea	1	Animalia	Arthropoda						Unknown crustacean
311	602	Pisces	21	Animalia	Chordata						Unknown fish
314	603	Berryteuthis	10	Animalia	Mollusca	Cephalopoda	Oegopsida	Gonatidae	Berryteuthis
315	604	Decapodiformes	6	Animalia	Mollusca	Cephalopoda					Unknown Squid
315	605	Malacostraca	1	Animalia	Arthropoda	Malacostraca
316	606	Decapodiformes	4	Animalia	Mollusca	Cephalopoda					Unknown Squid
316	607	Gonatus	2	Animalia	Mollusca	Cephalopoda	Oegopsida	Gonatidae	Gonatus
316	608	Pisces	1	Animalia	Chordata						Unknown fish
317	609	Cololabis saira	1	Animalia	Chordata	Actinopterygii	Beloniformes	Scomberesocidae	Cololabis	Cololabis saira
317	610	Merluccius productus	7	Animalia	Chordata	Actinopterygii	Gadiformes	Merlucciidae	Merluccius	Merluccius productus
317	611	Onychoteuthis borealijaponica	4	Animalia	Mollusca	Cephalopoda	Oegopsida	Onychoteuthidae	Onychoteuthis	Onychoteuthis borealijaponica
317	612	Pisces	1	Animalia	Chordata						Unknown fish
318	613	Myctophidae	1	Animalia	Chordata	Actinopterygii	Myctophiformes	Myctophidae
318	614	Onychoteuthis borealijaponica	3	Animalia	Mollusca	Cephalopoda	Oegopsida	Onychoteuthidae	Onychoteuthis	Onychoteuthis borealijaponica
318	615	Pisces	2	Animalia	Chordata						Unknown fish
319	616	Engraulis mordax	69	Animalia	Chordata	Actinopterygii	Clupeiformes	Engraulidae	Engraulis	Engraulis mordax
319	617	Pisces	1	Animalia	Chordata						Unknown fish
322	618	Berryteuthis	5	Animalia	Mollusca	Cephalopoda	Oegopsida	Gonatidae	Berryteuthis
322	619	Decapodiformes	1	Animalia	Mollusca	Cephalopoda					Unknown Squid
322	620	Doryteuthis opalescens	4	Animalia	Mollusca	Cephalopoda	Myopsida	Loliginidae	Doryteuthis	Doryteuthis opalescens
322	621	Engraulis mordax	1	Animalia	Chordata	Actinopterygii	Clupeiformes	Engraulidae	Engraulis	Engraulis mordax
322	622	Japetella heathi	1	Animalia	Mollusca	Cephalopoda	Octopoda	Amphitretidae	Japetella	Japetella heathi
322	623	Merluccius productus	34	Animalia	Chordata	Actinopterygii	Gadiformes	Merlucciidae	Merluccius	Merluccius productus
322	624	Octopoteuthis	1	Animalia	Mollusca	Cephalopoda	Oegopsida	Octopoteuthidae	Octopoteuthis
322	625	Sebastes	1	Animalia	Chordata	Actinopterygii	Scorpaeniformes	Sebastidae	Sebastes
324	626	Crustacea	2	Animalia	Arthropoda						Unknown crustacean
324	627	Engraulis mordax	59	Animalia	Chordata	Actinopterygii	Clupeiformes	Engraulidae	Engraulis	Engraulis mordax
324	628	Gonatopsis	1	Animalia	Mollusca	Cephalopoda	Oegopsida	Gonatidae	Gonatopsis
326	629	Cololabis saira	1	Animalia	Chordata	Actinopterygii	Beloniformes	Scomberesocidae	Cololabis	Cololabis saira
326	630	Sebastes	1	Animalia	Chordata	Actinopterygii	Scorpaeniformes	Sebastidae	Sebastes
327	631	Pisces	1	Animalia	Chordata						Unknown fish
328	632	Cololabis saira	1	Animalia	Chordata	Actinopterygii	Beloniformes	Scomberesocidae	Cololabis	Cololabis saira
328	633	Crustacea	1	Animalia	Arthropoda						Unknown crustacean
328	634	Engraulis mordax	1	Animalia	Chordata	Actinopterygii	Clupeiformes	Engraulidae	Engraulis	Engraulis mordax
328	635	Onychoteuthis borealijaponica	3	Animalia	Mollusca	Cephalopoda	Oegopsida	Onychoteuthidae	Onychoteuthis	Onychoteuthis borealijaponica
328	636	Pisces	1	Animalia	Chordata						Unknown fish
330	637	Cololabis saira	1	Animalia	Chordata	Actinopterygii	Beloniformes	Scomberesocidae	Cololabis	Cololabis saira
330	638	Decapodiformes	2	Animalia	Mollusca	Cephalopoda					Unknown Squid
330	639	Engraulis mordax	41	Animalia	Chordata	Actinopterygii	Clupeiformes	Engraulidae	Engraulis	Engraulis mordax
330	640	Malacostraca	22	Animalia	Arthropoda	Malacostraca
330	641	Phronima sedentaria	1	Animalia	Arthropoda	Malacostraca	Amphipoda	Phronimidae	Phronima	Phronima sedentaria
330	642	Pisces	1	Animalia	Chordata						Unknown fish
331	643	Engraulis mordax	45	Animalia	Chordata	Actinopterygii	Clupeiformes	Engraulidae	Engraulis	Engraulis mordax
331	644	Malacostraca	1	Animalia	Arthropoda	Malacostraca
331	645	Pisces	1	Animalia	Chordata						Unknown fish
333	646	Crustacea	1	Animalia	Arthropoda						Unknown crustacean
333	647	Engraulis mordax	139	Animalia	Chordata	Actinopterygii	Clupeiformes	Engraulidae	Engraulis	Engraulis mordax
333	648	Pisces	35	Animalia	Chordata						Unknown fish
333	649	Sebastes	2	Animalia	Chordata	Actinopterygii	Scorpaeniformes	Sebastidae	Sebastes
336	650	Engraulis mordax	38	Animalia	Chordata	Actinopterygii	Clupeiformes	Engraulidae	Engraulis	Engraulis mordax
336	651	Euphausiidae	4	Animalia	Arthropoda	Malacostraca	Euphausiacea	Euphausiidae
336	652	Gastropoda	1	Animalia	Mollusca	Gastropoda					Unknown gastropod
336	653	Pisces	1	Animalia	Chordata						Unknown fish
337	654	Crustacea	2	Animalia	Arthropoda						Unknown crustacean
337	655	Engraulis mordax	9	Animalia	Chordata	Actinopterygii	Clupeiformes	Engraulidae	Engraulis	Engraulis mordax
337	656	Pisces	2	Animalia	Chordata						Unknown fish
338	657	Cololabis saira	14	Animalia	Chordata	Actinopterygii	Beloniformes	Scomberesocidae	Cololabis	Cololabis saira
338	658	Engraulis mordax	15	Animalia	Chordata	Actinopterygii	Clupeiformes	Engraulidae	Engraulis	Engraulis mordax
339	659	Decapodiformes	5	Animalia	Mollusca	Cephalopoda					Unknown Squid
339	660	Pisces	2	Animalia	Chordata						Unknown fish
341	661	Decapodiformes	1	Animalia	Mollusca	Cephalopoda					Unknown Squid
341	662	Pisces	1	Animalia	Chordata						Unknown fish
342	663	Cololabis saira	14	Animalia	Chordata	Actinopterygii	Beloniformes	Scomberesocidae	Cololabis	Cololabis saira
342	664	Pisces	11	Animalia	Chordata						Unknown fish
343	665	Engraulis mordax	45	Animalia	Chordata	Actinopterygii	Clupeiformes	Engraulidae	Engraulis	Engraulis mordax
344	666	Engraulis mordax	1	Animalia	Chordata	Actinopterygii	Clupeiformes	Engraulidae	Engraulis	Engraulis mordax
344	667	Pisces	13	Animalia	Chordata						Unknown fish
345	668	Crustacea	1	Animalia	Arthropoda						Unknown crustacean
345	669	Engraulis mordax	2	Animalia	Chordata	Actinopterygii	Clupeiformes	Engraulidae	Engraulis	Engraulis mordax
346	670	Crustacea	1	Animalia	Arthropoda						Unknown crustacean larva
346	671	Pisces	21	Animalia	Chordata						Unknown fish
348	672	Engraulis mordax	15	Animalia	Chordata	Actinopterygii	Clupeiformes	Engraulidae	Engraulis	Engraulis mordax
351	673	Crustacea	1	Animalia	Arthropoda						Unknown crustacean
351	674	Engraulis mordax	7	Animalia	Chordata	Actinopterygii	Clupeiformes	Engraulidae	Engraulis	Engraulis mordax
351	675	Onychoteuthis borealijaponica	1	Animalia	Mollusca	Cephalopoda	Oegopsida	Onychoteuthidae	Onychoteuthis	Onychoteuthis borealijaponica
351	676	Pisces	1	Animalia	Chordata						Unknown fish
352	677	Engraulis mordax	1	Animalia	Chordata	Actinopterygii	Clupeiformes	Engraulidae	Engraulis	Engraulis mordax
352	678	Malacostraca	1	Animalia	Arthropoda	Malacostraca
353	679	Malacostraca	1	Animalia	Arthropoda	Malacostraca
353	680	Pisces	1	Animalia	Chordata						Unknown fish
355	681	Euphausiidae	1	Animalia	Arthropoda	Malacostraca	Euphausiacea	Euphausiidae
355	682	Gonatus	1	Animalia	Mollusca	Cephalopoda	Oegopsida	Gonatidae	Gonatus
355	683	Pleocyemata	5	Animalia	Arthropoda	Malacostraca	Decapoda				Megalope Larvae
355	684	Salpidae	2	Animalia	Chordata	Thaliacea	Salpida	Salpidae
356	685	Decapodiformes	1	Animalia	Mollusca	Cephalopoda					Unknown Squid
356	686	Engraulis mordax	3	Animalia	Chordata	Actinopterygii	Clupeiformes	Engraulidae	Engraulis	Engraulis mordax
356	687	Pleocyemata	18	Animalia	Arthropoda	Malacostraca	Decapoda				Megalope Larvae
356	688	Sebastes	1	Animalia	Chordata	Actinopterygii	Scorpaeniformes	Sebastidae	Sebastes
358	689	Decapodiformes	4	Animalia	Mollusca	Cephalopoda					Unknown Squid
358	690	Lestidiops ringens	1	Animalia	Chordata	Actinopterygii	Aulopiformes	Paralepididae	Lestidiops	Lestidiops ringens
358	691	Phronima sedentaria	1	Animalia	Arthropoda	Malacostraca	Amphipoda	Phronimidae	Phronima	Phronima sedentaria
358	692	Triphoturus mexicanus	1	Animalia	Chordata	Actinopterygii	Myctophiformes	Myctophidae	Triphoturus	Triphoturus mexicanus
359	693	Decapodiformes	1	Animalia	Mollusca	Cephalopoda					Unknown Squid
359	694	Engraulis mordax	7	Animalia	Chordata	Actinopterygii	Clupeiformes	Engraulidae	Engraulis	Engraulis mordax
359	695	Pleocyemata	1	Animalia	Arthropoda	Malacostraca	Decapoda				Megalope Larvae
360	696	Engraulis mordax	17	Animalia	Chordata	Actinopterygii	Clupeiformes	Engraulidae	Engraulis	Engraulis mordax
362	697	Engraulis mordax	3	Animalia	Chordata	Actinopterygii	Clupeiformes	Engraulidae	Engraulis	Engraulis mordax
362	698	Engraulis mordax	1	Animalia	Chordata	Actinopterygii	Clupeiformes	Engraulidae	Engraulis	Engraulis mordax
364	699	Engraulis mordax	36	Animalia	Chordata	Actinopterygii	Clupeiformes	Engraulidae	Engraulis	Engraulis mordax
364	700	Sebastes	1	Animalia	Chordata	Actinopterygii	Scorpaeniformes	Sebastidae	Sebastes
365	701	Engraulis mordax	6	Animalia	Chordata	Actinopterygii	Clupeiformes	Engraulidae	Engraulis	Engraulis mordax
365	702	Sebastes	1	Animalia	Chordata	Actinopterygii	Scorpaeniformes	Sebastidae	Sebastes
366	703	Engraulis mordax	81	Animalia	Chordata	Actinopterygii	Clupeiformes	Engraulidae	Engraulis	Engraulis mordax
367	704	Engraulis mordax	110	Animalia	Chordata	Actinopterygii	Clupeiformes	Engraulidae	Engraulis	Engraulis mordax
368	705	Engraulis mordax	166	Animalia	Chordata	Actinopterygii	Clupeiformes	Engraulidae	Engraulis	Engraulis mordax
369	706	Engraulis mordax	27	Animalia	Chordata	Actinopterygii	Clupeiformes	Engraulidae	Engraulis	Engraulis mordax
369	707	Stenobrachius leucopsarus	1	Animalia	Chordata	Actinopterygii	Myctophiformes	Myctophidae	Stenobrachius	Stenobrachius leucopsarus
371	708	Engraulis mordax	32	Animalia	Chordata	Actinopterygii	Clupeiformes	Engraulidae	Engraulis	Engraulis mordax
372	709	Engraulis mordax	154	Animalia	Chordata	Actinopterygii	Clupeiformes	Engraulidae	Engraulis	Engraulis mordax
372	710	Sebastes	16	Animalia	Chordata	Actinopterygii	Scorpaeniformes	Sebastidae	Sebastes
373	711	Engraulis mordax	1	Animalia	Chordata	Actinopterygii	Clupeiformes	Engraulidae	Engraulis	Engraulis mordax
374	712	Cololabis saira	2	Animalia	Chordata	Actinopterygii	Beloniformes	Scomberesocidae	Cololabis	Cololabis saira
374	713	Decapodiformes	1	Animalia	Mollusca	Cephalopoda					Unknown Squid
374	714	Engraulis mordax	114	Animalia	Chordata	Actinopterygii	Clupeiformes	Engraulidae	Engraulis	Engraulis mordax
375	715	Engraulis mordax	205	Animalia	Chordata	Actinopterygii	Clupeiformes	Engraulidae	Engraulis	Engraulis mordax
377	716	Engraulis mordax	73	Animalia	Chordata	Actinopterygii	Clupeiformes	Engraulidae	Engraulis	Engraulis mordax
378	717	Engraulis mordax	25	Animalia	Chordata	Actinopterygii	Clupeiformes	Engraulidae	Engraulis	Engraulis mordax
379	718	Engraulis mordax	59	Animalia	Chordata	Actinopterygii	Clupeiformes	Engraulidae	Engraulis	Engraulis mordax
380	719	Engraulis mordax	33	Animalia	Chordata	Actinopterygii	Clupeiformes	Engraulidae	Engraulis	Engraulis mordax
381	720	Engraulis mordax	49	Animalia	Chordata	Actinopterygii	Clupeiformes	Engraulidae	Engraulis	Engraulis mordax
382	721	Engraulis mordax	34	Animalia	Chordata	Actinopterygii	Clupeiformes	Engraulidae	Engraulis	Engraulis mordax
383	722	Engraulis mordax	89	Animalia	Chordata	Actinopterygii	Clupeiformes	Engraulidae	Engraulis	Engraulis mordax
383	723	Euphausiidae	1	Animalia	Arthropoda	Malacostraca	Euphausiacea	Euphausiidae
383	724	Histioteuthis heteropsis	1	Animalia	Mollusca	Cephalopoda	Oegopsida	Histioteuthidae	Histioteuthis	Histioteuthis heteropsis
383	725	Octopus rubescens	1	Animalia	Mollusca	Cephalopoda	Octopoda	Octopodidae	Octopus	Octopus rubescens
383	726	Onychoteuthis borealijaponica	1	Animalia	Mollusca	Cephalopoda	Oegopsida	Onychoteuthidae	Onychoteuthis	Onychoteuthis borealijaponica
384	727	Cololabis saira	2	Animalia	Chordata	Actinopterygii	Beloniformes	Scomberesocidae	Cololabis	Cololabis saira
384	728	Engraulis mordax	25	Animalia	Chordata	Actinopterygii	Clupeiformes	Engraulidae	Engraulis	Engraulis mordax
385	729	Engraulis mordax	88	Animalia	Chordata	Actinopterygii	Clupeiformes	Engraulidae	Engraulis	Engraulis mordax
386	730	Gonatopsis	3	Animalia	Mollusca	Cephalopoda	Oegopsida	Gonatidae	Gonatopsis
386	731	Phronima sedentaria	1	Animalia	Arthropoda	Malacostraca	Amphipoda	Phronimidae	Phronima	Phronima sedentaria
386	732	Sebastes	1	Animalia	Chordata	Actinopterygii	Scorpaeniformes	Sebastidae	Sebastes
387	733	Amphipoda	1	Animalia	Arthropoda	Malacostraca	Amphipoda
387	734	Argonauta	4	Animalia	Mollusca	Cephalopoda	Octopoda	Argonautidae	Argonauta
387	735	Sebastes	3	Animalia	Chordata	Actinopterygii	Scorpaeniformes	Sebastidae	Sebastes
388	736	Euphausiidae	24	Animalia	Arthropoda	Malacostraca	Euphausiacea	Euphausiidae
388	737	Onychoteuthis borealijaponica	1	Animalia	Mollusca	Cephalopoda	Oegopsida	Onychoteuthidae	Onychoteuthis	Onychoteuthis borealijaponica
389	738	Engraulis mordax	53	Animalia	Chordata	Actinopterygii	Clupeiformes	Engraulidae	Engraulis	Engraulis mordax
390	739	Amphipoda	1	Animalia	Arthropoda	Malacostraca	Amphipoda
390	740	Doryteuthis opalescens	33	Animalia	Mollusca	Cephalopoda	Myopsida	Loliginidae	Doryteuthis	Doryteuthis opalescens
390	741	Sebastes	4	Animalia	Chordata	Actinopterygii	Scorpaeniformes	Sebastidae	Sebastes
391	742	Munididae	3	Animalia	Arthropoda	Malacostraca	Decapoda	Munididae
392	743	Amphipoda	48	Animalia	Arthropoda	Malacostraca	Amphipoda
393	744	Amphipoda	19	Animalia	Arthropoda	Malacostraca	Amphipoda
393	745	Euphausiidae	44	Animalia	Arthropoda	Malacostraca	Euphausiacea	Euphausiidae
393	746	Gonatus	1	Animalia	Mollusca	Cephalopoda	Oegopsida	Gonatidae	Gonatus
393	747	Myctophidae	1	Animalia	Chordata	Actinopterygii	Myctophiformes	Myctophidae
394	748	Berryteuthis	2	Animalia	Mollusca	Cephalopoda	Oegopsida	Gonatidae	Berryteuthis
394	749	Euphausiidae	1	Animalia	Arthropoda	Malacostraca	Euphausiacea	Euphausiidae
394	750	Octopus rubescens	1	Animalia	Mollusca	Cephalopoda	Octopoda	Octopodidae	Octopus	Octopus rubescens
394	751	Onychoteuthis borealijaponica	1	Animalia	Mollusca	Cephalopoda	Oegopsida	Onychoteuthidae	Onychoteuthis	Onychoteuthis borealijaponica
394	752	Oxycephalidae	1	Animalia	Arthropoda	Malacostraca	Amphipoda	Oxycephalidae
394	753	Phronima sedentaria	1	Animalia	Arthropoda	Malacostraca	Amphipoda	Phronimidae	Phronima	Phronima sedentaria
394	754	Pleocyemata	14	Animalia	Arthropoda	Malacostraca	Decapoda				Megalope Larvae
395	755	Amphipoda	6	Animalia	Arthropoda	Malacostraca	Amphipoda
395	756	Berryteuthis	12	Animalia	Mollusca	Cephalopoda	Oegopsida	Gonatidae	Berryteuthis
395	757	Pisces	3	Animalia	Chordata						Unknown fish
395	758	Pleocyemata	9	Animalia	Arthropoda	Malacostraca	Decapoda				Megalope Larvae
395	759	Sebastes	1	Animalia	Chordata	Actinopterygii	Scorpaeniformes	Sebastidae	Sebastes
396	760	Amphipoda	12	Animalia	Arthropoda	Malacostraca	Amphipoda
396	761	Berryteuthis	3	Animalia	Mollusca	Cephalopoda	Oegopsida	Gonatidae	Berryteuthis
396	762	Cololabis saira	4	Animalia	Chordata	Actinopterygii	Beloniformes	Scomberesocidae	Cololabis	Cololabis saira
396	763	Engraulis mordax	5	Animalia	Chordata	Actinopterygii	Clupeiformes	Engraulidae	Engraulis	Engraulis mordax
396	764	Pisces	1	Animalia	Chordata						Unknown fish
396	765	Sebastes	3	Animalia	Chordata	Actinopterygii	Scorpaeniformes	Sebastidae	Sebastes
397	766	Berryteuthis	10	Animalia	Mollusca	Cephalopoda	Oegopsida	Gonatidae	Berryteuthis
397	767	Cololabis saira	1	Animalia	Chordata	Actinopterygii	Beloniformes	Scomberesocidae	Cololabis	Cololabis saira
397	768	Gonatus	1	Animalia	Mollusca	Cephalopoda	Oegopsida	Gonatidae	Gonatus
397	769	Pisces	14	Animalia	Chordata						Unknown fish
397	770	Sebastes	2	Animalia	Chordata	Actinopterygii	Scorpaeniformes	Sebastidae	Sebastes
398	771	Pisces	1	Animalia	Chordata						Unknown fish
398	772	Sebastes	1	Animalia	Chordata	Actinopterygii	Scorpaeniformes	Sebastidae	Sebastes
398	773	Stenobrachius leucopsarus	1	Animalia	Chordata	Actinopterygii	Myctophiformes	Myctophidae	Stenobrachius	Stenobrachius leucopsarus
399	774	Berryteuthis	7	Animalia	Mollusca	Cephalopoda	Oegopsida	Gonatidae	Berryteuthis
399	775	Pisces	1	Animalia	Chordata						Unknown fish
399	776	Sebastes	1	Animalia	Chordata	Actinopterygii	Scorpaeniformes	Sebastidae	Sebastes
400	777	Pisces	1	Animalia	Chordata						Unknown fish
401	778	Cololabis saira	4	Animalia	Chordata	Actinopterygii	Beloniformes	Scomberesocidae	Cololabis	Cololabis saira
401	779	Pisces	16	Animalia	Chordata						Unknown fish
402	780	Berryteuthis	22	Animalia	Mollusca	Cephalopoda	Oegopsida	Gonatidae	Berryteuthis
402	781	Sebastes	8	Animalia	Chordata	Actinopterygii	Scorpaeniformes	Sebastidae	Sebastes
406	782	Berryteuthis	2	Animalia	Mollusca	Cephalopoda	Oegopsida	Gonatidae	Berryteuthis
406	783	Decapodiformes	1	Animalia	Mollusca	Cephalopoda					Unknown Squid
406	784	Euphausiidae	174	Animalia	Arthropoda	Malacostraca	Euphausiacea	Euphausiidae
406	785	Pisces	1	Animalia	Chordata						Unknown fish
406	786	Protomyctophum crockeri	1	Animalia	Chordata	Actinopterygii	Myctophiformes	Myctophidae	Protomyctophum	Protomyctophum crockeri
407	787	Berryteuthis	9	Animalia	Mollusca	Cephalopoda	Oegopsida	Gonatidae	Berryteuthis
407	788	Cololabis saira	1	Animalia	Chordata	Actinopterygii	Beloniformes	Scomberesocidae	Cololabis	Cololabis saira
407	789	Doryteuthis opalescens	2	Animalia	Mollusca	Cephalopoda	Myopsida	Loliginidae	Doryteuthis	Doryteuthis opalescens
407	790	Gonatus	3	Animalia	Mollusca	Cephalopoda	Oegopsida	Gonatidae	Gonatus
407	791	Onychoteuthis borealijaponica	7	Animalia	Mollusca	Cephalopoda	Oegopsida	Onychoteuthidae	Onychoteuthis	Onychoteuthis borealijaponica
416	834	Ceratoscopelus townsendi	5	Animalia	Chordata	Actinopterygii	Myctophiformes	Myctophidae	Ceratoscopelus	Ceratoscopelus townsendi
416	835	Cololabis saira	7	Animalia	Chordata	Actinopterygii	Beloniformes	Scomberesocidae	Cololabis	Cololabis saira
417	836	Amphipoda	2	Animalia	Arthropoda	Malacostraca	Amphipoda
417	837	Argonauta	1	Animalia	Mollusca	Cephalopoda	Octopoda	Argonautidae	Argonauta
417	838	Berryteuthis	1	Animalia	Mollusca	Cephalopoda	Oegopsida	Gonatidae	Berryteuthis
417	839	Cololabis saira	2	Animalia	Chordata	Actinopterygii	Beloniformes	Scomberesocidae	Cololabis	Cololabis saira
417	840	Protomyctophum crockeri	1	Animalia	Chordata	Actinopterygii	Myctophiformes	Myctophidae	Protomyctophum	Protomyctophum crockeri
417	841	Sebastes	1	Animalia	Chordata	Actinopterygii	Scorpaeniformes	Sebastidae	Sebastes
419	848	Cololabis saira	2	Animalia	Chordata	Actinopterygii	Beloniformes	Scomberesocidae	Cololabis	Cololabis saira
419	849	Myctophidae	1	Animalia	Chordata	Actinopterygii	Myctophiformes	Myctophidae
428	880	Myctophidae	5	Animalia	Chordata	Actinopterygii	Myctophiformes	Myctophidae
428	881	Onychoteuthis borealijaponica	8	Animalia	Mollusca	Cephalopoda	Oegopsida	Onychoteuthidae	Onychoteuthis	Onychoteuthis borealijaponica
430	888	Amphipoda	23	Animalia	Arthropoda	Malacostraca	Amphipoda
430	889	Argonauta	1	Animalia	Mollusca	Cephalopoda	Octopoda	Argonautidae	Argonauta
430	890	Cololabis saira	5	Animalia	Chordata	Actinopterygii	Beloniformes	Scomberesocidae	Cololabis	Cololabis saira
430	891	Myctophidae	2	Animalia	Chordata	Actinopterygii	Myctophiformes	Myctophidae
430	892	Sebastes	2	Animalia	Chordata	Actinopterygii	Scorpaeniformes	Sebastidae	Sebastes
438	931	Cololabis saira	5	Animalia	Chordata	Actinopterygii	Beloniformes	Scomberesocidae	Cololabis	Cololabis saira
472	1107	Engraulis mordax	44	Animalia	Chordata	Actinopterygii	Clupeiformes	Engraulidae	Engraulis	Engraulis mordax
472	1108	Onychoteuthis borealijaponica	1	Animalia	Mollusca	Cephalopoda	Oegopsida	Onychoteuthidae	Onychoteuthis	Onychoteuthis borealijaponica
473	1109	Cololabis saira	4	Animalia	Chordata	Actinopterygii	Beloniformes	Scomberesocidae	Cololabis	Cololabis saira
474	1110	Engraulis mordax	3	Animalia	Chordata	Actinopterygii	Clupeiformes	Engraulidae	Engraulis	Engraulis mordax
475	1111	Engraulis mordax	10	Animalia	Chordata	Actinopterygii	Clupeiformes	Engraulidae	Engraulis	Engraulis mordax
475	1112	Pisces	1	Animalia	Chordata						Unknown fish
477	1113	Phronima sedentaria	3	Animalia	Arthropoda	Malacostraca	Amphipoda	Phronimidae	Phronima	Phronima sedentaria
477	1114	Pleocyemata	3	Animalia	Arthropoda	Malacostraca	Decapoda				Megalope Larvae
477	1115	Sebastes	1	Animalia	Chordata	Actinopterygii	Scorpaeniformes	Sebastidae	Sebastes
478	1116	Decapodiformes	1	Animalia	Mollusca	Cephalopoda					Unknown Squid
478	1117	Hyperiidae	1	Animalia	Arthropoda	Malacostraca	Amphipoda	Hyperiidae
478	1118	Phronima sedentaria	2	Animalia	Arthropoda	Malacostraca	Amphipoda	Phronimidae	Phronima	Phronima sedentaria
478	1119	Pleocyemata	9	Animalia	Arthropoda	Malacostraca	Decapoda				Megalope Larvae
478	1120	Sebastes	1	Animalia	Chordata	Actinopterygii	Scorpaeniformes	Sebastidae	Sebastes
479	1121	Sebastes	1	Animalia	Chordata	Actinopterygii	Scorpaeniformes	Sebastidae	Sebastes
479	1122	Tarletonbeania crenularis	16	Animalia	Chordata	Actinopterygii	Myctophiformes	Myctophidae	Tarletonbeania	Tarletonbeania crenularis
479	1123	Trachurus symmetricus	1	Animalia	Chordata	Actinopterygii	Perciformes	Carangidae	Trachurus	Trachurus symmetricus
480	1124	Malacostraca	7	Animalia	Arthropoda	Malacostraca
480	1125	Pisces	1	Animalia	Chordata						Unknown fish
482	1126	Euphausiidae	16	Animalia	Arthropoda	Malacostraca	Euphausiacea	Euphausiidae
482	1127	Hyperiidae	1	Animalia	Arthropoda	Malacostraca	Amphipoda	Hyperiidae
482	1128	Pisces	1	Animalia	Chordata						Unknown fish
483	1129	Malacostraca	6	Animalia	Arthropoda	Malacostraca
483	1130	Octopus rubescens	1	Animalia	Mollusca	Cephalopoda	Octopoda	Octopodidae	Octopus	Octopus rubescens
483	1131	Phronima sedentaria	2	Animalia	Arthropoda	Malacostraca	Amphipoda	Phronimidae	Phronima	Phronima sedentaria
483	1132	Sebastes	1	Animalia	Chordata	Actinopterygii	Scorpaeniformes	Sebastidae	Sebastes
484	1133	Engraulis mordax	1	Animalia	Chordata	Actinopterygii	Clupeiformes	Engraulidae	Engraulis	Engraulis mordax
484	1134	Icichthys lockingtoni	1	Animalia	Chordata	Actinopterygii	Perciformes	Centrolophidae	Icichthys	Icichthys lockingtoni
484	1135	Phronima sedentaria	1	Animalia	Arthropoda	Malacostraca	Amphipoda	Phronimidae	Phronima	Phronima sedentaria
484	1136	Sebastes	2	Animalia	Chordata	Actinopterygii	Scorpaeniformes	Sebastidae	Sebastes
487	1137	Engraulis mordax	9	Animalia	Chordata	Actinopterygii	Clupeiformes	Engraulidae	Engraulis	Engraulis mordax
488	1138	Engraulis mordax	6	Animalia	Chordata	Actinopterygii	Clupeiformes	Engraulidae	Engraulis	Engraulis mordax
488	1139	Phronima sedentaria	1	Animalia	Arthropoda	Malacostraca	Amphipoda	Phronimidae	Phronima	Phronima sedentaria
489	1140	Chilara taylori	1	Animalia	Chordata	Actinopterygii	Ophidiformes	Ophidiidae	Chilara	Chilara taylori
489	1141	Decapodiformes	1	Animalia	Mollusca	Cephalopoda					Unknown Squid
489	1142	Decapodiformes	1	Animalia	Mollusca	Cephalopoda					Unknown Squid
489	1143	Engraulis mordax	4	Animalia	Chordata	Actinopterygii	Clupeiformes	Engraulidae	Engraulis	Engraulis mordax
489	1144	Malacostraca	1	Animalia	Arthropoda	Malacostraca
489	1145	Trachurus symmetricus	1	Animalia	Chordata	Actinopterygii	Perciformes	Carangidae	Trachurus	Trachurus symmetricus
490	1146	Pisces	56	Animalia	Chordata						Unknown fish
491	1147	Engraulis mordax	4	Animalia	Chordata	Actinopterygii	Clupeiformes	Engraulidae	Engraulis	Engraulis mordax
492	1148	Engraulis mordax	5	Animalia	Chordata	Actinopterygii	Clupeiformes	Engraulidae	Engraulis	Engraulis mordax
492	1149	Malacostraca	1	Animalia	Arthropoda	Malacostraca
492	1150	Onychoteuthis borealijaponica	3	Animalia	Mollusca	Cephalopoda	Oegopsida	Onychoteuthidae	Onychoteuthis	Onychoteuthis borealijaponica
492	1151	Phronima sedentaria	6	Animalia	Arthropoda	Malacostraca	Amphipoda	Phronimidae	Phronima	Phronima sedentaria
492	1152	Sebastes	22	Animalia	Chordata	Actinopterygii	Scorpaeniformes	Sebastidae	Sebastes
493	1153	Decapodiformes	3	Animalia	Mollusca	Cephalopoda					Unknown Squid
493	1154	Gonatus	1	Animalia	Mollusca	Cephalopoda	Oegopsida	Gonatidae	Gonatus
493	1155	Hyperiidae	1	Animalia	Arthropoda	Malacostraca	Amphipoda	Hyperiidae
493	1156	Onychoteuthis borealijaponica	1	Animalia	Mollusca	Cephalopoda	Oegopsida	Onychoteuthidae	Onychoteuthis	Onychoteuthis borealijaponica
493	1157	Sebastes	32	Animalia	Chordata	Actinopterygii	Scorpaeniformes	Sebastidae	Sebastes
494	1158	Decapodiformes	3	Animalia	Mollusca	Cephalopoda					Unknown Squid
494	1159	Engraulis mordax	1	Animalia	Chordata	Actinopterygii	Clupeiformes	Engraulidae	Engraulis	Engraulis mordax
494	1160	Lestidiops ringens	1	Animalia	Chordata	Actinopterygii	Aulopiformes	Paralepididae	Lestidiops	Lestidiops ringens
494	1161	Malacostraca	29	Animalia	Arthropoda	Malacostraca
494	1162	Onychoteuthis borealijaponica	4	Animalia	Mollusca	Cephalopoda	Oegopsida	Onychoteuthidae	Onychoteuthis	Onychoteuthis borealijaponica
494	1163	Pisces	16	Animalia	Chordata						Unknown fish
495	1164	Engraulis mordax	3	Animalia	Chordata	Actinopterygii	Clupeiformes	Engraulidae	Engraulis	Engraulis mordax
495	1165	Sebastes	1	Animalia	Chordata	Actinopterygii	Scorpaeniformes	Sebastidae	Sebastes
496	1166	Cololabis saira	1	Animalia	Chordata	Actinopterygii	Beloniformes	Scomberesocidae	Cololabis	Cololabis saira
496	1167	Engraulis mordax	1	Animalia	Chordata	Actinopterygii	Clupeiformes	Engraulidae	Engraulis	Engraulis mordax
496	1168	Protomyctophum crockeri	1	Animalia	Chordata	Actinopterygii	Myctophiformes	Myctophidae	Protomyctophum	Protomyctophum crockeri
496	1169	Sebastes	1	Animalia	Chordata	Actinopterygii	Scorpaeniformes	Sebastidae	Sebastes
497	1170	Malacostraca	116	Animalia	Arthropoda	Malacostraca
497	1171	Pisces	1	Animalia	Chordata						Unknown fish
498	1172	Engraulis mordax	39	Animalia	Chordata	Actinopterygii	Clupeiformes	Engraulidae	Engraulis	Engraulis mordax
498	1173	Nannobrachium ritteri	1	Animalia	Chordata	Actinopterygii	Myctophiformes	Myctophidae	Nannobrachium	Nannobrachium ritteri
499	1174	Decapodiformes	1	Animalia	Mollusca	Cephalopoda					Unknown Squid
499	1175	Engraulis mordax	35	Animalia	Chordata	Actinopterygii	Clupeiformes	Engraulidae	Engraulis	Engraulis mordax
499	1176	Pisces	31	Animalia	Chordata						Unknown fish
499	1177	Pleocyemata	1	Animalia	Arthropoda	Malacostraca	Decapoda				Megalope Larvae
499	1178	Trachurus symmetricus	1	Animalia	Chordata	Actinopterygii	Perciformes	Carangidae	Trachurus	Trachurus symmetricus
500	1179	Engraulis mordax	1	Animalia	Chordata	Actinopterygii	Clupeiformes	Engraulidae	Engraulis	Engraulis mordax
500	1180	Sebastes	25	Animalia	Chordata	Actinopterygii	Scorpaeniformes	Sebastidae	Sebastes
501	1181	Engraulis mordax	7	Animalia	Chordata	Actinopterygii	Clupeiformes	Engraulidae	Engraulis	Engraulis mordax
501	1182	Malacostraca	2	Animalia	Arthropoda	Malacostraca
501	1183	Onychoteuthis borealijaponica	4	Animalia	Mollusca	Cephalopoda	Oegopsida	Onychoteuthidae	Onychoteuthis	Onychoteuthis borealijaponica
501	1184	Phronima sedentaria	1	Animalia	Arthropoda	Malacostraca	Amphipoda	Phronimidae	Phronima	Phronima sedentaria
501	1185	Munididae	3	Animalia	Arthropoda	Malacostraca	Decapoda	Munididae
501	1186	Sebastes	76	Animalia	Chordata	Actinopterygii	Scorpaeniformes	Sebastidae	Sebastes
503	1187	Argonauta	3	Animalia	Mollusca	Cephalopoda	Octopoda	Argonautidae	Argonauta
503	1188	Engraulis mordax	50	Animalia	Chordata	Actinopterygii	Clupeiformes	Engraulidae	Engraulis	Engraulis mordax
503	1189	Octopus rubescens	1	Animalia	Mollusca	Cephalopoda	Octopoda	Octopodidae	Octopus	Octopus rubescens
503	1190	Pisces	50	Animalia	Chordata						Unknown fish
503	1191	Munididae	1	Animalia	Arthropoda	Malacostraca	Decapoda	Munididae
503	1192	Trachurus symmetricus	3	Animalia	Chordata	Actinopterygii	Perciformes	Carangidae	Trachurus	Trachurus symmetricus
504	1193	Engraulis mordax	29	Animalia	Chordata	Actinopterygii	Clupeiformes	Engraulidae	Engraulis	Engraulis mordax
504	1194	Gonatus	1	Animalia	Mollusca	Cephalopoda	Oegopsida	Gonatidae	Gonatus
504	1195	Japetella heathi	1	Animalia	Mollusca	Cephalopoda	Octopoda	Amphitretidae	Japetella	Japetella heathi
504	1196	Onychoteuthis borealijaponica	3	Animalia	Mollusca	Cephalopoda	Oegopsida	Onychoteuthidae	Onychoteuthis	Onychoteuthis borealijaponica
504	1197	Sebastes	11	Animalia	Chordata	Actinopterygii	Scorpaeniformes	Sebastidae	Sebastes
505	1198	Engraulis mordax	35	Animalia	Chordata	Actinopterygii	Clupeiformes	Engraulidae	Engraulis	Engraulis mordax
506	1199	Engraulis mordax	33	Animalia	Chordata	Actinopterygii	Clupeiformes	Engraulidae	Engraulis	Engraulis mordax
506	1200	Malacostraca	1	Animalia	Arthropoda	Malacostraca
506	1201	Pisces	1	Animalia	Chordata						Unknown fish
506	1202	Sebastes	3	Animalia	Chordata	Actinopterygii	Scorpaeniformes	Sebastidae	Sebastes
507	1203	Cololabis saira	2	Animalia	Chordata	Actinopterygii	Beloniformes	Scomberesocidae	Cololabis	Cololabis saira
507	1204	Engraulis mordax	1	Animalia	Chordata	Actinopterygii	Clupeiformes	Engraulidae	Engraulis	Engraulis mordax
508	1205	Engraulis mordax	19	Animalia	Chordata	Actinopterygii	Clupeiformes	Engraulidae	Engraulis	Engraulis mordax
508	1206	Malacostraca	1	Animalia	Arthropoda	Malacostraca
508	1207	Onychoteuthis borealijaponica	1	Animalia	Mollusca	Cephalopoda	Oegopsida	Onychoteuthidae	Onychoteuthis	Onychoteuthis borealijaponica
508	1208	Phronima sedentaria	1	Animalia	Arthropoda	Malacostraca	Amphipoda	Phronimidae	Phronima	Phronima sedentaria
508	1209	Sebastes	1	Animalia	Chordata	Actinopterygii	Scorpaeniformes	Sebastidae	Sebastes
509	1210	Engraulis mordax	14	Animalia	Chordata	Actinopterygii	Clupeiformes	Engraulidae	Engraulis	Engraulis mordax
509	1211	Sebastes	21	Animalia	Chordata	Actinopterygii	Scorpaeniformes	Sebastidae	Sebastes
509	1212	Stenobrachius leucopsarus	1	Animalia	Chordata	Actinopterygii	Myctophiformes	Myctophidae	Stenobrachius	Stenobrachius leucopsarus
509	1213	Tarletonbeania crenularis	1	Animalia	Chordata	Actinopterygii	Myctophiformes	Myctophidae	Tarletonbeania	Tarletonbeania crenularis
510	1214	Engraulis mordax	12	Animalia	Chordata	Actinopterygii	Clupeiformes	Engraulidae	Engraulis	Engraulis mordax
510	1215	Malacostraca	7	Animalia	Arthropoda	Malacostraca
511	1216	Engraulis mordax	25	Animalia	Chordata	Actinopterygii	Clupeiformes	Engraulidae	Engraulis	Engraulis mordax
511	1217	Malacostraca	23	Animalia	Arthropoda	Malacostraca
511	1218	Onychoteuthis borealijaponica	1	Animalia	Mollusca	Cephalopoda	Oegopsida	Onychoteuthidae	Onychoteuthis	Onychoteuthis borealijaponica
511	1219	Pisces	53	Animalia	Chordata						Unknown fish
511	1220	Sebastes	16	Animalia	Chordata	Actinopterygii	Scorpaeniformes	Sebastidae	Sebastes
512	1221	Decapodiformes	1	Animalia	Mollusca	Cephalopoda					Unknown Squid
512	1222	Engraulis mordax	1	Animalia	Chordata	Actinopterygii	Clupeiformes	Engraulidae	Engraulis	Engraulis mordax
512	1223	Pisces	74	Animalia	Chordata						Unknown fish
512	1224	Trachurus symmetricus	1	Animalia	Chordata	Actinopterygii	Perciformes	Carangidae	Trachurus	Trachurus symmetricus
513	1225	Cololabis saira	90	Animalia	Chordata	Actinopterygii	Beloniformes	Scomberesocidae	Cololabis	Cololabis saira
513	1226	Sebastes	8	Animalia	Chordata	Actinopterygii	Scorpaeniformes	Sebastidae	Sebastes
514	1227	Cololabis saira	1	Animalia	Chordata	Actinopterygii	Beloniformes	Scomberesocidae	Cololabis	Cololabis saira
514	1228	Doryteuthis opalescens	1	Animalia	Mollusca	Cephalopoda	Myopsida	Loliginidae	Doryteuthis	Doryteuthis opalescens
514	1229	Engraulis mordax	2	Animalia	Chordata	Actinopterygii	Clupeiformes	Engraulidae	Engraulis	Engraulis mordax
514	1230	Malacostraca	3	Animalia	Arthropoda	Malacostraca
514	1231	Onychoteuthis borealijaponica	2	Animalia	Mollusca	Cephalopoda	Oegopsida	Onychoteuthidae	Onychoteuthis	Onychoteuthis borealijaponica
514	1232	Phronima sedentaria	2	Animalia	Arthropoda	Malacostraca	Amphipoda	Phronimidae	Phronima	Phronima sedentaria
514	1233	Pisces	19	Animalia	Chordata						Unknown fish
514	1234	Sebastes	30	Animalia	Chordata	Actinopterygii	Scorpaeniformes	Sebastidae	Sebastes
514	1235	Stenobrachius leucopsarus	1	Animalia	Chordata	Actinopterygii	Myctophiformes	Myctophidae	Stenobrachius	Stenobrachius leucopsarus
515	1236	Cololabis saira	16	Animalia	Chordata	Actinopterygii	Beloniformes	Scomberesocidae	Cololabis	Cololabis saira
515	1237	Malacostraca	10	Animalia	Arthropoda	Malacostraca
515	1238	Nansenia	1	Animalia	Chordata	Actinopterygii	Argentiniformes	Microstomatidae	Nansenia
515	1239	Munididae	60	Animalia	Arthropoda	Malacostraca	Decapoda	Munididae
515	1240	Sebastes	17	Animalia	Chordata	Actinopterygii	Scorpaeniformes	Sebastidae	Sebastes
515	1241	Stenobrachius leucopsarus	1	Animalia	Chordata	Actinopterygii	Myctophiformes	Myctophidae	Stenobrachius	Stenobrachius leucopsarus
516	1242	Decapoda	1	Animalia	Arthropoda	Malacostraca	Decapoda				larvae
516	1243	Decapodiformes	4	Animalia	Mollusca	Cephalopoda					Unknown Squid
516	1244	Euphausiidae	1	Animalia	Arthropoda	Malacostraca	Euphausiacea	Euphausiidae
516	1245	Gonatus	1	Animalia	Mollusca	Cephalopoda	Oegopsida	Gonatidae	Gonatus
516	1246	Sebastes	1	Animalia	Chordata	Actinopterygii	Scorpaeniformes	Sebastidae	Sebastes
518	1247	Decapoda	3	Animalia	Arthropoda	Malacostraca	Decapoda				larvae
518	1248	Decapodiformes	6	Animalia	Mollusca	Cephalopoda					Unknown Squid
518	1249	Pisces	4	Animalia	Chordata						Unknown fish
518	1250	Sebastes	1	Animalia	Chordata	Actinopterygii	Scorpaeniformes	Sebastidae	Sebastes
518	1251	Tunicata	1	Animalia	Chordata
519	1252	Decapoda	5	Animalia	Arthropoda	Malacostraca	Decapoda				larvae
519	1253	Decapodiformes	3	Animalia	Mollusca	Cephalopoda					Unknown Squid
519	1254	Pisces	1	Animalia	Chordata						Unknown fish
520	1255	Pisces	1	Animalia	Chordata						Unknown fish
521	1256	Decapodiformes	1	Animalia	Mollusca	Cephalopoda					Unknown Squid
521	1257	Pisces	2	Animalia	Chordata						Unknown fish
522	1258	Engraulis mordax	49	Animalia	Chordata	Actinopterygii	Clupeiformes	Engraulidae	Engraulis	Engraulis mordax
522	1259	Onychoteuthis borealijaponica	1	Animalia	Mollusca	Cephalopoda	Oegopsida	Onychoteuthidae	Onychoteuthis	Onychoteuthis borealijaponica
523	1260	Decapoda	2	Animalia	Arthropoda	Malacostraca	Decapoda				larvae
523	1261	Decapodiformes	1	Animalia	Mollusca	Cephalopoda					Unknown Squid
523	1262	Engraulis mordax	49	Animalia	Chordata	Actinopterygii	Clupeiformes	Engraulidae	Engraulis	Engraulis mordax
523	1263	Hyperiidae	1	Animalia	Arthropoda	Malacostraca	Amphipoda	Hyperiidae
524	1264	Decapoda	3	Animalia	Arthropoda	Malacostraca	Decapoda				larvae
524	1265	Onychoteuthis borealijaponica	2	Animalia	Mollusca	Cephalopoda	Oegopsida	Onychoteuthidae	Onychoteuthis	Onychoteuthis borealijaponica
524	1266	Pisces	8	Animalia	Chordata						Unknown fish
525	1267	Decapodiformes	3	Animalia	Mollusca	Cephalopoda					Unknown Squid
525	1268	Euphausiidae	1	Animalia	Arthropoda	Malacostraca	Euphausiacea	Euphausiidae
525	1269	Hyperiidae	1	Animalia	Arthropoda	Malacostraca	Amphipoda	Hyperiidae
525	1270	Icichthys lockingtoni	1	Animalia	Chordata	Actinopterygii	Perciformes	Centrolophidae	Icichthys	Icichthys lockingtoni
525	1271	Onychoteuthis borealijaponica	1	Animalia	Mollusca	Cephalopoda	Oegopsida	Onychoteuthidae	Onychoteuthis	Onychoteuthis borealijaponica
525	1272	Sebastes	1	Animalia	Chordata	Actinopterygii	Scorpaeniformes	Sebastidae	Sebastes
525	1273	Stenobrachius leucopsarus	1	Animalia	Chordata	Actinopterygii	Myctophiformes	Myctophidae	Stenobrachius	Stenobrachius leucopsarus
526	1274	Engraulis mordax	6	Animalia	Chordata	Actinopterygii	Clupeiformes	Engraulidae	Engraulis	Engraulis mordax
527	1275	Engraulis mordax	14	Animalia	Chordata	Actinopterygii	Clupeiformes	Engraulidae	Engraulis	Engraulis mordax
528	1276	Decapoda	1	Animalia	Arthropoda	Malacostraca	Decapoda
528	1277	Octopus bimaculatus	16	Animalia	Mollusca	Cephalopoda	Octopoda	Octopodidae	Octopus	Octopus bimaculatus
528	1278	Onychoteuthis borealijaponica	1	Animalia	Mollusca	Cephalopoda	Oegopsida	Onychoteuthidae	Onychoteuthis	Onychoteuthis borealijaponica
528	1279	Pisces	1	Animalia	Chordata						Unknown fish
528	1280	Sebastes	1	Animalia	Chordata	Actinopterygii	Scorpaeniformes	Sebastidae	Sebastes
529	1281	Octopus rubescens	1	Animalia	Mollusca	Cephalopoda	Octopoda	Octopodidae	Octopus	Octopus rubescens
529	1282	Pisces	8	Animalia	Chordata						Unknown fish
529	1283	Sebastes	14	Animalia	Chordata	Actinopterygii	Scorpaeniformes	Sebastidae	Sebastes
530	1284	Cololabis saira	1	Animalia	Chordata	Actinopterygii	Beloniformes	Scomberesocidae	Cololabis	Cololabis saira
530	1285	Decapoda	7	Animalia	Arthropoda	Malacostraca	Decapoda
530	1286	Euphausiidae	3	Animalia	Arthropoda	Malacostraca	Euphausiacea	Euphausiidae
530	1287	Phronima sedentaria	2	Animalia	Arthropoda	Malacostraca	Amphipoda	Phronimidae	Phronima	Phronima sedentaria
530	1288	Tunicata	11	Animalia	Chordata
531	1289	Decapoda	5	Animalia	Arthropoda	Malacostraca	Decapoda
531	1290	Pisces	1	Animalia	Chordata						Unknown fish
532	1291	Decapoda	7	Animalia	Arthropoda	Malacostraca	Decapoda				larvae
532	1292	Trachurus symmetricus	1	Animalia	Chordata	Actinopterygii	Perciformes	Carangidae	Trachurus	Trachurus symmetricus
533	1293	Decapoda	1	Animalia	Arthropoda	Malacostraca	Decapoda
533	1294	Decapodiformes	3	Animalia	Mollusca	Cephalopoda					Unknown Squid
533	1295	Onychoteuthis borealijaponica	1	Animalia	Mollusca	Cephalopoda	Oegopsida	Onychoteuthidae	Onychoteuthis	Onychoteuthis borealijaponica
533	1296	Pisces	1	Animalia	Chordata						Unknown fish
534	1297	Hyperiidae	1	Animalia	Arthropoda	Malacostraca	Amphipoda	Hyperiidae
534	1298	Phronima sedentaria	1	Animalia	Arthropoda	Malacostraca	Amphipoda	Phronimidae	Phronima	Phronima sedentaria
535	1299	Decapoda	1	Animalia	Arthropoda	Malacostraca	Decapoda				larvae
535	1300	Decapodiformes	2	Animalia	Mollusca	Cephalopoda					Unknown Squid
535	1301	Euphausiidae	3	Animalia	Arthropoda	Malacostraca	Euphausiacea	Euphausiidae
535	1302	Phronima sedentaria	2	Animalia	Arthropoda	Malacostraca	Amphipoda	Phronimidae	Phronima	Phronima sedentaria
535	1303	Pisces	1	Animalia	Chordata						Unknown fish
535	1304	Sebastes	1	Animalia	Chordata	Actinopterygii	Scorpaeniformes	Sebastidae	Sebastes
536	1305	Pisces	1	Animalia	Chordata						Unknown fish
537	1306	Cololabis saira	2	Animalia	Chordata	Actinopterygii	Beloniformes	Scomberesocidae	Cololabis	Cololabis saira
537	1307	Hyperiidae	1	Animalia	Arthropoda	Malacostraca	Amphipoda	Hyperiidae
537	1308	Phronima sedentaria	2	Animalia	Arthropoda	Malacostraca	Amphipoda	Phronimidae	Phronima	Phronima sedentaria
538	1309	Decapoda	4	Animalia	Arthropoda	Malacostraca	Decapoda				larvae
538	1310	Onychoteuthis borealijaponica	1	Animalia	Mollusca	Cephalopoda	Oegopsida	Onychoteuthidae	Onychoteuthis	Onychoteuthis borealijaponica
538	1311	Phronima sedentaria	10	Animalia	Arthropoda	Malacostraca	Amphipoda	Phronimidae	Phronima	Phronima sedentaria
538	1312	Pisces	1	Animalia	Chordata						Unknown fish
538	1313	Sebastes	1	Animalia	Chordata	Actinopterygii	Scorpaeniformes	Sebastidae	Sebastes
539	1314	Decapoda	1	Animalia	Arthropoda	Malacostraca	Decapoda				larvae
539	1315	Decapoda	1	Animalia	Arthropoda	Malacostraca	Decapoda
539	1316	Decapodiformes	16	Animalia	Mollusca	Cephalopoda					Unknown Squid
539	1317	Phronima sedentaria	3	Animalia	Arthropoda	Malacostraca	Amphipoda	Phronimidae	Phronima	Phronima sedentaria
539	1318	Pisces	3	Animalia	Chordata						Unknown fish
539	1319	Pisces	2	Animalia	Chordata						Unknown fish
540	1320	Crustacea	1	Animalia	Arthropoda						Unknown crustacean
540	1321	Pisces	1	Animalia	Chordata						Unknown fish
541	1322	Crustacea	1	Animalia	Arthropoda						Unknown crustacean
541	1323	Pisces	1	Animalia	Chordata						Unknown fish
542	1324	Decapoda	3	Animalia	Arthropoda	Malacostraca	Decapoda
542	1325	Decapodiformes	1	Animalia	Mollusca	Cephalopoda					Unknown Squid
542	1326	Euphausiidae	36	Animalia	Arthropoda	Malacostraca	Euphausiacea	Euphausiidae
542	1327	Nematoscelis difficilis	5	Animalia	Arthropoda	Malacostraca	Euphausiacea	Euphausiidae	Nematoscelis	Nematoscelis difficilis
542	1328	Phronima sedentaria	39	Animalia	Arthropoda	Malacostraca	Amphipoda	Phronimidae	Phronima	Phronima sedentaria
542	1329	Pisces	2	Animalia	Chordata						Unknown fish
542	1330	Scomber japonicus	1	Animalia	Chordata	Actinopterygii	Perciformes	Scombridae	Scomber	Scomber japonicas
542	1331	Sebastes	7	Animalia	Chordata	Actinopterygii	Scorpaeniformes	Sebastidae	Sebastes
543	1332	Pisces	1	Animalia	Chordata						Unknown fish
544	1333	Decapoda	4	Animalia	Arthropoda	Malacostraca	Decapoda
544	1334	Phronima sedentaria	9	Animalia	Arthropoda	Malacostraca	Amphipoda	Phronimidae	Phronima	Phronima sedentaria
544	1335	Pisces	1	Animalia	Chordata						Unknown fish
544	1336	Sebastes	1	Animalia	Chordata	Actinopterygii	Scorpaeniformes	Sebastidae	Sebastes
545	1337	Phronima sedentaria	1	Animalia	Arthropoda	Malacostraca	Amphipoda	Phronimidae	Phronima	Phronima sedentaria
545	1338	Pisces	4	Animalia	Chordata						Unknown fish
546	1339	Engraulis mordax	163	Animalia	Chordata	Actinopterygii	Clupeiformes	Engraulidae	Engraulis	Engraulis mordax
546	1340	Onychoteuthis borealijaponica	1	Animalia	Mollusca	Cephalopoda	Oegopsida	Onychoteuthidae	Onychoteuthis	Onychoteuthis borealijaponica
546	1341	Pisces	1	Animalia	Chordata						Unknown fish
547	1342	Phronima sedentaria	3	Animalia	Arthropoda	Malacostraca	Amphipoda	Phronimidae	Phronima	Phronima sedentaria
547	1343	Pisces	1	Animalia	Chordata						Unknown fish
548	1344	Cololabis saira	1	Animalia	Chordata	Actinopterygii	Beloniformes	Scomberesocidae	Cololabis	Cololabis saira
548	1345	Decapoda	6	Animalia	Arthropoda	Malacostraca	Decapoda
548	1346	Decapodiformes	8	Animalia	Mollusca	Cephalopoda					Unknown Squid
548	1347	Engraulis mordax	1	Animalia	Chordata	Actinopterygii	Clupeiformes	Engraulidae	Engraulis	Engraulis mordax
548	1348	Euphausiidae	93	Animalia	Arthropoda	Malacostraca	Euphausiacea	Euphausiidae
549	1349	Engraulis mordax	21	Animalia	Chordata	Actinopterygii	Clupeiformes	Engraulidae	Engraulis	Engraulis mordax
550	1350	Decapodiformes	1	Animalia	Mollusca	Cephalopoda					Unknown Squid
550	1351	Engraulis mordax	26	Animalia	Chordata	Actinopterygii	Clupeiformes	Engraulidae	Engraulis	Engraulis mordax
550	1352	Trachurus symmetricus	1	Animalia	Chordata	Actinopterygii	Perciformes	Carangidae	Trachurus	Trachurus symmetricus
551	1353	Engraulis mordax	42	Animalia	Chordata	Actinopterygii	Clupeiformes	Engraulidae	Engraulis	Engraulis mordax
551	1354	Onychoteuthis borealijaponica	1	Animalia	Mollusca	Cephalopoda	Oegopsida	Onychoteuthidae	Onychoteuthis	Onychoteuthis borealijaponica
551	1355	Sebastes	1	Animalia	Chordata	Actinopterygii	Scorpaeniformes	Sebastidae	Sebastes
552	1356	Engraulis mordax	20	Animalia	Chordata	Actinopterygii	Clupeiformes	Engraulidae	Engraulis	Engraulis mordax
552	1357	Pisces	1	Animalia	Chordata						Unknown fish
552	1358			#N/A	#N/A	#N/A	#N/A	#N/A	#N/A	#N/A
552	1359	Trachurus symmetricus	1	Animalia	Chordata	Actinopterygii	Perciformes	Carangidae	Trachurus	Trachurus symmetricus
553	1360	Decapodiformes	1	Animalia	Mollusca	Cephalopoda					Unknown Squid
553	1361	Euphausiidae	1	Animalia	Arthropoda	Malacostraca	Euphausiacea	Euphausiidae
553	1362	Sebastes	2	Animalia	Chordata	Actinopterygii	Scorpaeniformes	Sebastidae	Sebastes
553	1363	Trachurus symmetricus	2	Animalia	Chordata	Actinopterygii	Perciformes	Carangidae	Trachurus	Trachurus symmetricus
554	1364	Euphausiidae	4	Animalia	Arthropoda	Malacostraca	Euphausiacea	Euphausiidae
554	1365	Onychoteuthis borealijaponica	3	Animalia	Mollusca	Cephalopoda	Oegopsida	Onychoteuthidae	Onychoteuthis	Onychoteuthis borealijaponica
554	1366	Phronima sedentaria	3	Animalia	Arthropoda	Malacostraca	Amphipoda	Phronimidae	Phronima	Phronima sedentaria
554	1367	Trachurus symmetricus	26	Animalia	Chordata	Actinopterygii	Perciformes	Carangidae	Trachurus	Trachurus symmetricus
555	1368	Cololabis saira	5	Animalia	Chordata	Actinopterygii	Beloniformes	Scomberesocidae	Cololabis	Cololabis saira
555	1369	Decapodiformes	2	Animalia	Mollusca	Cephalopoda					Unknown Squid
555	1370	Onychoteuthis borealijaponica	4	Animalia	Mollusca	Cephalopoda	Oegopsida	Onychoteuthidae	Onychoteuthis	Onychoteuthis borealijaponica
555	1371	Phronima sedentaria	1	Animalia	Arthropoda	Malacostraca	Amphipoda	Phronimidae	Phronima	Phronima sedentaria
555	1372	Sebastes	1	Animalia	Chordata	Actinopterygii	Scorpaeniformes	Sebastidae	Sebastes
556	1373	Cololabis saira	10	Animalia	Chordata	Actinopterygii	Beloniformes	Scomberesocidae	Cololabis	Cololabis saira
556	1374	Decapodiformes	4	Animalia	Mollusca	Cephalopoda					Unknown Squid
556	1375	Euphausiidae	160	Animalia	Arthropoda	Malacostraca	Euphausiacea	Euphausiidae
556	1376	Icichthys lockingtoni	2	Animalia	Chordata	Actinopterygii	Perciformes	Centrolophidae	Icichthys	Icichthys lockingtoni
556	1377	Octopoteuthis	2	Animalia	Mollusca	Cephalopoda	Oegopsida	Octopoteuthidae	Octopoteuthis
556	1378	Onychoteuthis borealijaponica	13	Animalia	Mollusca	Cephalopoda	Oegopsida	Onychoteuthidae	Onychoteuthis	Onychoteuthis borealijaponica
556	1379	Phronima sedentaria	1	Animalia	Arthropoda	Malacostraca	Amphipoda	Phronimidae	Phronima	Phronima sedentaria
556	1380	Trachurus symmetricus	3	Animalia	Chordata	Actinopterygii	Perciformes	Carangidae	Trachurus	Trachurus symmetricus
557	1381	Decapoda	9	Animalia	Arthropoda	Malacostraca	Decapoda
557	1382	Decapodiformes	9	Animalia	Mollusca	Cephalopoda					Unknown Squid
557	1383	Onychoteuthis borealijaponica	13	Animalia	Mollusca	Cephalopoda	Oegopsida	Onychoteuthidae	Onychoteuthis	Onychoteuthis borealijaponica
557	1384	Phronima sedentaria	3	Animalia	Arthropoda	Malacostraca	Amphipoda	Phronimidae	Phronima	Phronima sedentaria
557	1385	Pisces	1	Animalia	Chordata						Unknown fish
557	1386	Trachurus symmetricus	4	Animalia	Chordata	Actinopterygii	Perciformes	Carangidae	Trachurus	Trachurus symmetricus
558	1387	Decapoda	5	Animalia	Arthropoda	Malacostraca	Decapoda
558	1388	Euphausiidae	18	Animalia	Arthropoda	Malacostraca	Euphausiacea	Euphausiidae
559	1389	Engraulis mordax	1	Animalia	Chordata	Actinopterygii	Clupeiformes	Engraulidae	Engraulis	Engraulis mordax
559	1390	Euphausiidae	1	Animalia	Arthropoda	Malacostraca	Euphausiacea	Euphausiidae
559	1391	Pisces	3	Animalia	Chordata						Unknown fish
560	1392	Decapoda	106	Animalia	Arthropoda	Malacostraca	Decapoda
560	1393	Engraulis mordax	68	Animalia	Chordata	Actinopterygii	Clupeiformes	Engraulidae	Engraulis	Engraulis mordax
561	1394	Engraulis mordax	4	Animalia	Chordata	Actinopterygii	Clupeiformes	Engraulidae	Engraulis	Engraulis mordax
561	1395	Japetella heathi	1	Animalia	Mollusca	Cephalopoda	Octopoda	Amphitretidae	Japetella	Japetella heathi
561	1396	Pisces	1	Animalia	Chordata						Unknown fish
561	1397	Tarletonbeania crenularis	1	Animalia	Chordata	Actinopterygii	Myctophiformes	Myctophidae	Tarletonbeania	Tarletonbeania crenularis
562	1398	Decapoda	1	Animalia	Arthropoda	Malacostraca	Decapoda
562	1399	Engraulis mordax	297	Animalia	Chordata	Actinopterygii	Clupeiformes	Engraulidae	Engraulis	Engraulis mordax
562	1400	Hyperiidae	2	Animalia	Arthropoda	Malacostraca	Amphipoda	Hyperiidae
562	1401	Phronima sedentaria	1	Animalia	Arthropoda	Malacostraca	Amphipoda	Phronimidae	Phronima	Phronima sedentaria
564	1402	Euphausiidae	1	Animalia	Arthropoda	Malacostraca	Euphausiacea	Euphausiidae
566	1403	Pisces	12	Animalia	Chordata						Unknown fish
567	1404	Engraulis mordax	183	Animalia	Chordata	Actinopterygii	Clupeiformes	Engraulidae	Engraulis	Engraulis mordax
567	1405	Nansenia	1	Animalia	Chordata	Actinopterygii	Argentiniformes	Microstomatidae	Nansenia
568	1406	Amphipoda	4	Animalia	Arthropoda	Malacostraca	Amphipoda
568	1407	Decapoda	1	Animalia	Arthropoda	Malacostraca	Decapoda
568	1408	Engraulis mordax	82	Animalia	Chordata	Actinopterygii	Clupeiformes	Engraulidae	Engraulis	Engraulis mordax
569	1409	Engraulis mordax	3	Animalia	Chordata	Actinopterygii	Clupeiformes	Engraulidae	Engraulis	Engraulis mordax
569	1410	Sebastes	1	Animalia	Chordata	Actinopterygii	Scorpaeniformes	Sebastidae	Sebastes
570	1411	Engraulis mordax	2	Animalia	Chordata	Actinopterygii	Clupeiformes	Engraulidae	Engraulis	Engraulis mordax
570	1412	Onychoteuthis borealijaponica	3	Animalia	Mollusca	Cephalopoda	Oegopsida	Onychoteuthidae	Onychoteuthis	Onychoteuthis borealijaponica
571	1413	Cololabis saira	1	Animalia	Chordata	Actinopterygii	Beloniformes	Scomberesocidae	Cololabis	Cololabis saira
571	1414	Engraulis mordax	2	Animalia	Chordata	Actinopterygii	Clupeiformes	Engraulidae	Engraulis	Engraulis mordax
571	1415	Onychoteuthis borealijaponica	1	Animalia	Mollusca	Cephalopoda	Oegopsida	Onychoteuthidae	Onychoteuthis	Onychoteuthis borealijaponica
571	1416	Sardinops sagax	1	Animalia	Chordata	Actinopterygii	Clupeiformes	Clupeidae	Sardinops	Sardinops sagax
572	1417	Sardinops sagax	4	Animalia	Chordata	Actinopterygii	Clupeiformes	Clupeidae	Sardinops	Sardinops sagax
573	1418	Hyperiidae	1	Animalia	Arthropoda	Malacostraca	Amphipoda	Hyperiidae
573	1419	Lestidiops ringens	1	Animalia	Chordata	Actinopterygii	Aulopiformes	Paralepididae	Lestidiops	Lestidiops ringens
573	1420	Sardinops sagax	26	Animalia	Chordata	Actinopterygii	Clupeiformes	Clupeidae	Sardinops	Sardinops sagax
573	1421	Sebastes	1	Animalia	Chordata	Actinopterygii	Scorpaeniformes	Sebastidae	Sebastes
574	1422	Cololabis saira	3	Animalia	Chordata	Actinopterygii	Beloniformes	Scomberesocidae	Cololabis	Cololabis saira
574	1423	Gonatus	1	Animalia	Mollusca	Cephalopoda	Oegopsida	Gonatidae	Gonatus
574	1424	Icichthys lockingtoni	1	Animalia	Chordata	Actinopterygii	Perciformes	Centrolophidae	Icichthys	Icichthys lockingtoni
574	1425	Octopus rubescens	1	Animalia	Mollusca	Cephalopoda	Octopoda	Octopodidae	Octopus	Octopus rubescens
574	1426	Onychoteuthis borealijaponica	2	Animalia	Mollusca	Cephalopoda	Oegopsida	Onychoteuthidae	Onychoteuthis	Onychoteuthis borealijaponica
574	1427	Sardinops sagax	1	Animalia	Chordata	Actinopterygii	Clupeiformes	Clupeidae	Sardinops	Sardinops sagax
575	1428	Cololabis saira	5	Animalia	Chordata	Actinopterygii	Beloniformes	Scomberesocidae	Cololabis	Cololabis saira
575	1429	Gonatus	2	Animalia	Mollusca	Cephalopoda	Oegopsida	Gonatidae	Gonatus
575	1430	Octopus rubescens	1	Animalia	Mollusca	Cephalopoda	Octopoda	Octopodidae	Octopus	Octopus rubescens
575	1431	Onychoteuthis borealijaponica	3	Animalia	Mollusca	Cephalopoda	Oegopsida	Onychoteuthidae	Onychoteuthis	Onychoteuthis borealijaponica
575	1432	Sardinops sagax	1	Animalia	Chordata	Actinopterygii	Clupeiformes	Clupeidae	Sardinops	Sardinops sagax
576	1433	Decapoda	1	Animalia	Arthropoda	Malacostraca	Decapoda
576	1434	Gonatus	2	Animalia	Mollusca	Cephalopoda	Oegopsida	Gonatidae	Gonatus
576	1435	Octopus rubescens	1	Animalia	Mollusca	Cephalopoda	Octopoda	Octopodidae	Octopus	Octopus rubescens
576	1436	Onychoteuthis borealijaponica	8	Animalia	Mollusca	Cephalopoda	Oegopsida	Onychoteuthidae	Onychoteuthis	Onychoteuthis borealijaponica
576	1437	Sardinops sagax	34	Animalia	Chordata	Actinopterygii	Clupeiformes	Clupeidae	Sardinops	Sardinops sagax
577	1438	Decapoda	1	Animalia	Arthropoda	Malacostraca	Decapoda
577	1439	Decapodiformes	2	Animalia	Mollusca	Cephalopoda					Unknown Squid
577	1440	Engraulis mordax	1	Animalia	Chordata	Actinopterygii	Clupeiformes	Engraulidae	Engraulis	Engraulis mordax
577	1441	Octopus rubescens	1	Animalia	Mollusca	Cephalopoda	Octopoda	Octopodidae	Octopus	Octopus rubescens
577	1442	Onychoteuthis borealijaponica	2	Animalia	Mollusca	Cephalopoda	Oegopsida	Onychoteuthidae	Onychoteuthis	Onychoteuthis borealijaponica
577	1443	Sardinops sagax	31	Animalia	Chordata	Actinopterygii	Clupeiformes	Clupeidae	Sardinops	Sardinops sagax
578	1444	Decapoda	2	Animalia	Arthropoda	Malacostraca	Decapoda
578	1445	Munididae	2	Animalia	Arthropoda	Malacostraca	Decapoda	Munididae
578	1446	Hyperiidae	1	Animalia	Arthropoda	Malacostraca	Amphipoda	Hyperiidae
578	1447	Sebastes	3	Animalia	Chordata	Actinopterygii	Scorpaeniformes	Sebastidae	Sebastes
578	1448	Sergestidae	1	Animalia	Arthropoda	Malacostraca	Decapoda	Sergestidae			Sergestid shrimp
579	1449	Decapoda	1	Animalia	Arthropoda	Malacostraca	Decapoda
579	1450	Decapodiformes	1	Animalia	Mollusca	Cephalopoda					Unknown Squid
579	1451	Icichthys lockingtoni	1	Animalia	Chordata	Actinopterygii	Perciformes	Centrolophidae	Icichthys	Icichthys lockingtoni
579	1452	Onychoteuthis borealijaponica	1	Animalia	Mollusca	Cephalopoda	Oegopsida	Onychoteuthidae	Onychoteuthis	Onychoteuthis borealijaponica
580	1453	Engraulis mordax	1	Animalia	Chordata	Actinopterygii	Clupeiformes	Engraulidae	Engraulis	Engraulis mordax
580	1454	Hyperiidae	3	Animalia	Arthropoda	Malacostraca	Amphipoda	Hyperiidae
580	1455	Sebastes	1	Animalia	Chordata	Actinopterygii	Scorpaeniformes	Sebastidae	Sebastes
581	1456	Munididae	1	Animalia	Arthropoda	Malacostraca	Decapoda	Munididae
581	1457	Onychoteuthis borealijaponica	1	Animalia	Mollusca	Cephalopoda	Oegopsida	Onychoteuthidae	Onychoteuthis	Onychoteuthis borealijaponica
581	1458	Phronima sedentaria	2	Animalia	Arthropoda	Malacostraca	Amphipoda	Phronimidae	Phronima	Phronima sedentaria
581	1459	Sebastes	4	Animalia	Chordata	Actinopterygii	Scorpaeniformes	Sebastidae	Sebastes
581	1460	Sergestidae	25	Animalia	Arthropoda	Malacostraca	Decapoda	Sergestidae			Sergestid shrimp
581	1461	Tarletonbeania crenularis	1	Animalia	Chordata	Actinopterygii	Myctophiformes	Myctophidae	Tarletonbeania	Tarletonbeania crenularis
581	1462	Tunicata	1	Animalia	Chordata
582	1463	Decapoda	2	Animalia	Arthropoda	Malacostraca	Decapoda
582	1464	Munididae	1	Animalia	Arthropoda	Malacostraca	Decapoda	Munididae
582	1465	Gonatus	1	Animalia	Mollusca	Cephalopoda	Oegopsida	Gonatidae	Gonatus
582	1466	Hyperiidae	1	Animalia	Arthropoda	Malacostraca	Amphipoda	Hyperiidae
582	1467	Octopus rubescens	1	Animalia	Mollusca	Cephalopoda	Octopoda	Octopodidae	Octopus	Octopus rubescens
582	1468	Pisces	1	Animalia	Chordata						Unknown fish
582	1469	Sebastes	1	Animalia	Chordata	Actinopterygii	Scorpaeniformes	Sebastidae	Sebastes
583	1470	Cololabis saira	3	Animalia	Chordata	Actinopterygii	Beloniformes	Scomberesocidae	Cololabis	Cololabis saira
583	1471	Decapodiformes	4	Animalia	Mollusca	Cephalopoda					Unknown Squid
583	1472	Engraulis mordax	2	Animalia	Chordata	Actinopterygii	Clupeiformes	Engraulidae	Engraulis	Engraulis mordax
583	1473	Gonatus	1	Animalia	Mollusca	Cephalopoda	Oegopsida	Gonatidae	Gonatus
583	1474	Japetella heathi	1	Animalia	Mollusca	Cephalopoda	Octopoda	Amphitretidae	Japetella	Japetella heathi
583	1475	Lestidiops ringens	1	Animalia	Chordata	Actinopterygii	Aulopiformes	Paralepididae	Lestidiops	Lestidiops ringens
583	1476	Octopoteuthis	1	Animalia	Mollusca	Cephalopoda	Oegopsida	Octopoteuthidae	Octopoteuthis
583	1477	Onychoteuthis borealijaponica	3	Animalia	Mollusca	Cephalopoda	Oegopsida	Onychoteuthidae	Onychoteuthis	Onychoteuthis borealijaponica
583	1478	Sebastes	12	Animalia	Chordata	Actinopterygii	Scorpaeniformes	Sebastidae	Sebastes
583	1479	Stenobrachius leucopsarus	2	Animalia	Chordata	Actinopterygii	Myctophiformes	Myctophidae	Stenobrachius	Stenobrachius leucopsarus
583	1480	Tarletonbeania crenularis	4	Animalia	Chordata	Actinopterygii	Myctophiformes	Myctophidae	Tarletonbeania	Tarletonbeania crenularis
583	1481	Trachurus symmetricus	1	Animalia	Chordata	Actinopterygii	Perciformes	Carangidae	Trachurus	Trachurus symmetricus
584	1482	Decapoda	2	Animalia	Arthropoda	Malacostraca	Decapoda
584	1483	Decapodiformes	31	Animalia	Mollusca	Cephalopoda					Unknown Squid
584	1484	Engraulis mordax	1	Animalia	Chordata	Actinopterygii	Clupeiformes	Engraulidae	Engraulis	Engraulis mordax
584	1485	Gonatus	1	Animalia	Mollusca	Cephalopoda	Oegopsida	Gonatidae	Gonatus
584	1486	Octopus rubescens	5	Animalia	Mollusca	Cephalopoda	Octopoda	Octopodidae	Octopus	Octopus rubescens
584	1487	Onychoteuthis borealijaponica	3	Animalia	Mollusca	Cephalopoda	Oegopsida	Onychoteuthidae	Onychoteuthis	Onychoteuthis borealijaponica
584	1488	Phronima sedentaria	1	Animalia	Arthropoda	Malacostraca	Amphipoda	Phronimidae	Phronima	Phronima sedentaria
584	1489	Sebastes	5	Animalia	Chordata	Actinopterygii	Scorpaeniformes	Sebastidae	Sebastes
584	1490	Tarletonbeania crenularis	1	Animalia	Chordata	Actinopterygii	Myctophiformes	Myctophidae	Tarletonbeania	Tarletonbeania crenularis
584	1491	Trachurus symmetricus	1	Animalia	Chordata	Actinopterygii	Perciformes	Carangidae	Trachurus	Trachurus symmetricus
585	1492	Cololabis saira	3	Animalia	Chordata	Actinopterygii	Beloniformes	Scomberesocidae	Cololabis	Cololabis saira
585	1493	Decapodiformes	6	Animalia	Mollusca	Cephalopoda					Unknown Squid
585	1494	Diaphus theta	1	Animalia	Chordata	Actinopterygii	Myctophiformes	Myctophidae	Diaphus	Diaphus theta
585	1495	Engraulis mordax	1	Animalia	Chordata	Actinopterygii	Clupeiformes	Engraulidae	Engraulis	Engraulis mordax
585	1496	Euphausiidae	5	Animalia	Arthropoda	Malacostraca	Euphausiacea	Euphausiidae
585	1497	Gonatus	1	Animalia	Mollusca	Cephalopoda	Oegopsida	Gonatidae	Gonatus
585	1498	Octopus rubescens	2	Animalia	Mollusca	Cephalopoda	Octopoda	Octopodidae	Octopus	Octopus rubescens
585	1499	Onychoteuthis borealijaponica	4	Animalia	Mollusca	Cephalopoda	Oegopsida	Onychoteuthidae	Onychoteuthis	Onychoteuthis borealijaponica
585	1500	Phronima sedentaria	1	Animalia	Arthropoda	Malacostraca	Amphipoda	Phronimidae	Phronima	Phronima sedentaria
585	1501	Sebastes	11	Animalia	Chordata	Actinopterygii	Scorpaeniformes	Sebastidae	Sebastes
585	1502	Tarletonbeania crenularis	2	Animalia	Chordata	Actinopterygii	Myctophiformes	Myctophidae	Tarletonbeania	Tarletonbeania crenularis
586	1503	Calanoida	4	Animalia	Arthropoda	Hexanaupila	Calanoida				calanoid copepod
586	1504	Cololabis saira	5	Animalia	Chordata	Actinopterygii	Beloniformes	Scomberesocidae	Cololabis	Cololabis saira
586	1505	Decapoda	2	Animalia	Arthropoda	Malacostraca	Decapoda
586	1506	Decapodiformes	19	Animalia	Mollusca	Cephalopoda					Unknown Squid
586	1507	Engraulis mordax	6	Animalia	Chordata	Actinopterygii	Clupeiformes	Engraulidae	Engraulis	Engraulis mordax
586	1508	Gonatus	3	Animalia	Mollusca	Cephalopoda	Oegopsida	Gonatidae	Gonatus
586	1509	Lestidiops ringens	5	Animalia	Chordata	Actinopterygii	Aulopiformes	Paralepididae	Lestidiops	Lestidiops ringens
586	1510	Octopoteuthis	3	Animalia	Mollusca	Cephalopoda	Oegopsida	Octopoteuthidae	Octopoteuthis
586	1511	Octopus rubescens	31	Animalia	Mollusca	Cephalopoda	Octopoda	Octopodidae	Octopus	Octopus rubescens
586	1512	Onychoteuthis borealijaponica	9	Animalia	Mollusca	Cephalopoda	Oegopsida	Onychoteuthidae	Onychoteuthis	Onychoteuthis borealijaponica
586	1513	Munididae	2	Animalia	Arthropoda	Malacostraca	Decapoda	Munididae
586	1514	Sebastes	133	Animalia	Chordata	Actinopterygii	Scorpaeniformes	Sebastidae	Sebastes
586	1515	Stenobrachius leucopsarus	3	Animalia	Chordata	Actinopterygii	Myctophiformes	Myctophidae	Stenobrachius	Stenobrachius leucopsarus
586	1516	Tarletonbeania crenularis	1	Animalia	Chordata	Actinopterygii	Myctophiformes	Myctophidae	Tarletonbeania	Tarletonbeania crenularis
587	1517	Decapodiformes	55	Animalia	Mollusca	Cephalopoda					Unknown Squid
587	1518	Hyperiidae	1	Animalia	Arthropoda	Malacostraca	Amphipoda	Hyperiidae
587	1519	Japetella heathi	1	Animalia	Mollusca	Cephalopoda	Octopoda	Amphitretidae	Japetella	Japetella heathi
587	1520	Octopus rubescens	6	Animalia	Mollusca	Cephalopoda	Octopoda	Octopodidae	Octopus	Octopus rubescens
587	1521	Onychoteuthis borealijaponica	2	Animalia	Mollusca	Cephalopoda	Oegopsida	Onychoteuthidae	Onychoteuthis	Onychoteuthis borealijaponica
587	1522	Munididae	3	Animalia	Arthropoda	Malacostraca	Decapoda	Munididae
587	1523	Sebastes	4	Animalia	Chordata	Actinopterygii	Scorpaeniformes	Sebastidae	Sebastes
588	1524	Calanoida	9	Animalia	Arthropoda	Hexanaupila	Calanoida				calanoid copepod
588	1525	Cololabis saira	6	Animalia	Chordata	Actinopterygii	Beloniformes	Scomberesocidae	Cololabis	Cololabis saira
588	1526	Decapoda	1	Animalia	Arthropoda	Malacostraca	Decapoda
588	1527	Decapodiformes	8	Animalia	Mollusca	Cephalopoda					Unknown Squid
588	1528	Engraulis mordax	6	Animalia	Chordata	Actinopterygii	Clupeiformes	Engraulidae	Engraulis	Engraulis mordax
588	1529	Gonatus	9	Animalia	Mollusca	Cephalopoda	Oegopsida	Gonatidae	Gonatus
588	1530	Lestidiops ringens	1	Animalia	Chordata	Actinopterygii	Aulopiformes	Paralepididae	Lestidiops	Lestidiops ringens
588	1531	Octopoteuthis	3	Animalia	Mollusca	Cephalopoda	Oegopsida	Octopoteuthidae	Octopoteuthis
588	1532	Octopus rubescens	1	Animalia	Mollusca	Cephalopoda	Octopoda	Octopodidae	Octopus	Octopus rubescens
588	1533	Onychoteuthis borealijaponica	9	Animalia	Mollusca	Cephalopoda	Oegopsida	Onychoteuthidae	Onychoteuthis	Onychoteuthis borealijaponica
588	1534	Munididae	1	Animalia	Arthropoda	Malacostraca	Decapoda	Munididae
588	1535	Sebastes	88	Animalia	Chordata	Actinopterygii	Scorpaeniformes	Sebastidae	Sebastes
589	1536	Cololabis saira	2	Animalia	Chordata	Actinopterygii	Beloniformes	Scomberesocidae	Cololabis	Cololabis saira
589	1537	Euphausia pacifica	135	Animalia	Arthropoda	Malacostraca	Euphausiacea	Euphausiidae	Euphausia	Euphausia pacifica
589	1538	Euphausiidae	654	Animalia	Arthropoda	Malacostraca	Euphausiacea	Euphausiidae
589	1539	Japetella heathi	1	Animalia	Mollusca	Cephalopoda	Octopoda	Amphitretidae	Japetella	Japetella heathi
589	1540	Onychoteuthis borealijaponica	3	Animalia	Mollusca	Cephalopoda	Oegopsida	Onychoteuthidae	Onychoteuthis	Onychoteuthis borealijaponica
589	1541	Sebastes	1	Animalia	Chordata	Actinopterygii	Scorpaeniformes	Sebastidae	Sebastes
589	1542	Tarletonbeania crenularis	1	Animalia	Chordata	Actinopterygii	Myctophiformes	Myctophidae	Tarletonbeania	Tarletonbeania crenularis
590	1543	Decapodiformes	2	Animalia	Mollusca	Cephalopoda					Unknown Squid
590	1544	Euphausia pacifica	574	Animalia	Arthropoda	Malacostraca	Euphausiacea	Euphausiidae	Euphausia	Euphausia pacifica
590	1545	Euphausiidae	228	Animalia	Arthropoda	Malacostraca	Euphausiacea	Euphausiidae
590	1546	Onychoteuthis borealijaponica	5	Animalia	Mollusca	Cephalopoda	Oegopsida	Onychoteuthidae	Onychoteuthis	Onychoteuthis borealijaponica
590	1547	Pisces	1	Animalia	Chordata						Unknown fish
590	1548	Sebastes	6	Animalia	Chordata	Actinopterygii	Scorpaeniformes	Sebastidae	Sebastes
590	1549	Thysanoessa spinifera	4	Animalia	Arthropoda	Malacostraca	Euphausiacea	Euphausiidae	Thysanoessa	Thysanoessa spinifera
591	1550	Amphipoda	3	Animalia	Arthropoda	Malacostraca	Amphipoda
591	1551	Calanoida	1	Animalia	Arthropoda	Hexanaupila	Calanoida				calanoid copepod
591	1552	Decapoda	1	Animalia	Arthropoda	Malacostraca	Decapoda
591	1553	Decapodiformes	1	Animalia	Mollusca	Cephalopoda					Unknown Squid
591	1554	Engraulis mordax	1	Animalia	Chordata	Actinopterygii	Clupeiformes	Engraulidae	Engraulis	Engraulis mordax
591	1555	Euphausia pacifica	393	Animalia	Arthropoda	Malacostraca	Euphausiacea	Euphausiidae	Euphausia	Euphausia pacifica
591	1556	Euphausiidae	56	Animalia	Arthropoda	Malacostraca	Euphausiacea	Euphausiidae
591	1557	Gonatus	1	Animalia	Mollusca	Cephalopoda	Oegopsida	Gonatidae	Gonatus
591	1558	Onychoteuthis borealijaponica	6	Animalia	Mollusca	Cephalopoda	Oegopsida	Onychoteuthidae	Onychoteuthis	Onychoteuthis borealijaponica
591	1559	Poromitra crassiceps	1	Animalia	Chordata	Actinopterygii	Stephanoberyciformes	Melamphaidae	Poromitra	Poromitra crassiceps
591	1560	Sebastes	15	Animalia	Chordata	Actinopterygii	Scorpaeniformes	Sebastidae	Sebastes
591	1561	Tarletonbeania crenularis	4	Animalia	Chordata	Actinopterygii	Myctophiformes	Myctophidae	Tarletonbeania	Tarletonbeania crenularis
592	1562	Euphausia pacifica	638	Animalia	Arthropoda	Malacostraca	Euphausiacea	Euphausiidae	Euphausia	Euphausia pacifica
592	1563	Euphausiidae	762	Animalia	Arthropoda	Malacostraca	Euphausiacea	Euphausiidae
592	1564	Gonatus	1	Animalia	Mollusca	Cephalopoda	Oegopsida	Gonatidae	Gonatus
592	1565	Lestidiops ringens	1	Animalia	Chordata	Actinopterygii	Aulopiformes	Paralepididae	Lestidiops	Lestidiops ringens
592	1566	Mastigoteuthis dentata	1	Animalia	Mollusca	Cephalopoda	Oegopsida	Mastigoteuthidae	Mastigoteuthis	Mastigoteuthis dentata
592	1567	Octopoteuthis	2	Animalia	Mollusca	Cephalopoda	Oegopsida	Octopoteuthidae	Octopoteuthis
592	1568	Onychoteuthis borealijaponica	1	Animalia	Mollusca	Cephalopoda	Oegopsida	Onychoteuthidae	Onychoteuthis	Onychoteuthis borealijaponica
592	1569	Sebastes	2	Animalia	Chordata	Actinopterygii	Scorpaeniformes	Sebastidae	Sebastes
592	1570	Tarletonbeania crenularis	2	Animalia	Chordata	Actinopterygii	Myctophiformes	Myctophidae	Tarletonbeania	Tarletonbeania crenularis
593	1571	Cololabis saira	3	Animalia	Chordata	Actinopterygii	Beloniformes	Scomberesocidae	Cololabis	Cololabis saira
593	1572	Euphausia pacifica	84	Animalia	Arthropoda	Malacostraca	Euphausiacea	Euphausiidae	Euphausia	Euphausia pacifica
593	1573	Euphausiidae	213	Animalia	Arthropoda	Malacostraca	Euphausiacea	Euphausiidae
593	1574	Onychoteuthis borealijaponica	12	Animalia	Mollusca	Cephalopoda	Oegopsida	Onychoteuthidae	Onychoteuthis	Onychoteuthis borealijaponica
593	1575	Symbolophorus californiensis	1	Animalia	Chordata	Actinopterygii	Myctophiformes	Myctophidae	Symbolophorus	Symbolophorus californiensis
593	1576	Tarletonbeania crenularis	1	Animalia	Chordata	Actinopterygii	Myctophiformes	Myctophidae	Tarletonbeania	Tarletonbeania crenularis
594	1577	Euphausia pacifica	1	Animalia	Arthropoda	Malacostraca	Euphausiacea	Euphausiidae	Euphausia	Euphausia pacifica
594	1578	Euphausiidae	31	Animalia	Arthropoda	Malacostraca	Euphausiacea	Euphausiidae
594	1579	Lestidiops ringens	1	Animalia	Chordata	Actinopterygii	Aulopiformes	Paralepididae	Lestidiops	Lestidiops ringens
594	1580	Sebastes	6	Animalia	Chordata	Actinopterygii	Scorpaeniformes	Sebastidae	Sebastes
594	1581	Tarletonbeania crenularis	1	Animalia	Chordata	Actinopterygii	Myctophiformes	Myctophidae	Tarletonbeania	Tarletonbeania crenularis
596	1582	Decapodiformes	1	Animalia	Mollusca	Cephalopoda					Unknown Squid
596	1583	Gonatopsis	1	Animalia	Mollusca	Cephalopoda	Oegopsida	Gonatidae	Gonatopsis
596	1584	Gonatus	1	Animalia	Mollusca	Cephalopoda	Oegopsida	Gonatidae	Gonatus
596	1585	Japetella heathi	1	Animalia	Mollusca	Cephalopoda	Octopoda	Amphitretidae	Japetella	Japetella heathi
596	1586	Mastigoteuthis dentata	1	Animalia	Mollusca	Cephalopoda	Oegopsida	Mastigoteuthidae	Mastigoteuthis	Mastigoteuthis dentata
596	1587	Onychoteuthis borealijaponica	1	Animalia	Mollusca	Cephalopoda	Oegopsida	Onychoteuthidae	Onychoteuthis	Onychoteuthis borealijaponica
596	1588	Phronima sedentaria	5	Animalia	Arthropoda	Malacostraca	Amphipoda	Phronimidae	Phronima	Phronima sedentaria
596	1589	Stenobrachius leucopsarus	2	Animalia	Chordata	Actinopterygii	Myctophiformes	Myctophidae	Stenobrachius	Stenobrachius leucopsarus
596	1590	Tarletonbeania crenularis	9	Animalia	Chordata	Actinopterygii	Myctophiformes	Myctophidae	Tarletonbeania	Tarletonbeania crenularis
596	1591	Thysanoessa spinifera	2	Animalia	Arthropoda	Malacostraca	Euphausiacea	Euphausiidae	Thysanoessa	Thysanoessa spinifera
596	1592	Tunicata	5	Animalia	Chordata
597	1593	Cololabis saira	3	Animalia	Chordata	Actinopterygii	Beloniformes	Scomberesocidae	Cololabis	Cololabis saira
597	1594	Diaphus theta	2	Animalia	Chordata	Actinopterygii	Myctophiformes	Myctophidae	Diaphus	Diaphus theta
597	1595	Onychoteuthis borealijaponica	3	Animalia	Mollusca	Cephalopoda	Oegopsida	Onychoteuthidae	Onychoteuthis	Onychoteuthis borealijaponica
597	1596	Phronima sedentaria	1	Animalia	Arthropoda	Malacostraca	Amphipoda	Phronimidae	Phronima	Phronima sedentaria
597	1597	Sebastes	1	Animalia	Chordata	Actinopterygii	Scorpaeniformes	Sebastidae	Sebastes
597	1598	Tarletonbeania crenularis	2	Animalia	Chordata	Actinopterygii	Myctophiformes	Myctophidae	Tarletonbeania	Tarletonbeania crenularis
598	1599	Gonatus	1	Animalia	Mollusca	Cephalopoda	Oegopsida	Gonatidae	Gonatus
598	1600	Japetella heathi	1	Animalia	Mollusca	Cephalopoda	Octopoda	Amphitretidae	Japetella	Japetella heathi
598	1601	Mastigoteuthis dentata	1	Animalia	Mollusca	Cephalopoda	Oegopsida	Mastigoteuthidae	Mastigoteuthis	Mastigoteuthis dentata
598	1602	Onychoteuthis borealijaponica	1	Animalia	Mollusca	Cephalopoda	Oegopsida	Onychoteuthidae	Onychoteuthis	Onychoteuthis borealijaponica
598	1603	Phronima sedentaria	5	Animalia	Arthropoda	Malacostraca	Amphipoda	Phronimidae	Phronima	Phronima sedentaria
598	1604	Munididae	2	Animalia	Arthropoda	Malacostraca	Decapoda	Munididae
598	1605	Sebastes	2	Animalia	Chordata	Actinopterygii	Scorpaeniformes	Sebastidae	Sebastes
598	1606	Thysanoessa spinifera	1	Animalia	Arthropoda	Malacostraca	Euphausiacea	Euphausiidae	Thysanoessa	Thysanoessa spinifera
599	1607	Decapoda	1	Animalia	Arthropoda	Malacostraca	Decapoda
599	1608	Nansenia	1	Animalia	Chordata	Actinopterygii	Argentiniformes	Microstomatidae	Nansenia
599	1609	Onychoteuthis borealijaponica	1	Animalia	Mollusca	Cephalopoda	Oegopsida	Onychoteuthidae	Onychoteuthis	Onychoteuthis borealijaponica
599	1610	Phronima sedentaria	6	Animalia	Arthropoda	Malacostraca	Amphipoda	Phronimidae	Phronima	Phronima sedentaria
630	1687	Gonatus	1	Animalia	Mollusca	Cephalopoda	Oegopsida	Gonatidae	Gonatus
630	1688	Merluccius productus	3	Animalia	Chordata	Actinopterygii	Gadiformes	Merlucciidae	Merluccius	Merluccius productus
630	1689	Pisces	1	Animalia	Chordata						Unknown fish
631	1690	Engraulis mordax	2	Animalia	Chordata	Actinopterygii	Clupeiformes	Engraulidae	Engraulis	Engraulis mordax
631	1691	Pisces	4	Animalia	Chordata						Unknown fish
632	1692	Engraulis mordax	132	Animalia	Chordata	Actinopterygii	Clupeiformes	Engraulidae	Engraulis	Engraulis mordax
632	1693	Pisces	1	Animalia	Chordata						Unknown fish
633	1694	Cololabis saira	1	Animalia	Chordata	Actinopterygii	Beloniformes	Scomberesocidae	Cololabis	Cololabis saira
633	1695	Engraulis mordax	9	Animalia	Chordata	Actinopterygii	Clupeiformes	Engraulidae	Engraulis	Engraulis mordax
633	1696	Onychoteuthis borealijaponica	2	Animalia	Mollusca	Cephalopoda	Oegopsida	Onychoteuthidae	Onychoteuthis	Onychoteuthis borealijaponica
633	1697	Pisces	19	Animalia	Chordata						Unknown fish
634	1698	Cololabis saira	13	Animalia	Chordata	Actinopterygii	Beloniformes	Scomberesocidae	Cololabis	Cololabis saira
634	1699	Decapodiformes	9	Animalia	Mollusca	Cephalopoda					Unknown Squid
634	1700	Octopoteuthis	1	Animalia	Mollusca	Cephalopoda	Oegopsida	Octopoteuthidae	Octopoteuthis
634	1701	Onychoteuthis borealijaponica	1	Animalia	Mollusca	Cephalopoda	Oegopsida	Onychoteuthidae	Onychoteuthis	Onychoteuthis borealijaponica
637	1702	Euphausiidae	3	Animalia	Arthropoda	Malacostraca	Euphausiacea	Euphausiidae
637	1703	Gonatopsis	2	Animalia	Mollusca	Cephalopoda	Oegopsida	Gonatidae	Gonatopsis
637	1704	Gonatus	2	Animalia	Mollusca	Cephalopoda	Oegopsida	Gonatidae	Gonatus
637	1705	Lestidiops ringens	1	Animalia	Chordata	Actinopterygii	Aulopiformes	Paralepididae	Lestidiops	Lestidiops ringens
637	1706	Tarletonbeania crenularis	1	Animalia	Chordata	Actinopterygii	Myctophiformes	Myctophidae	Tarletonbeania	Tarletonbeania crenularis
639	1707	Euphausiidae	4	Animalia	Arthropoda	Malacostraca	Euphausiacea	Euphausiidae
639	1708	Lestidiops ringens	2	Animalia	Chordata	Actinopterygii	Aulopiformes	Paralepididae	Lestidiops	Lestidiops ringens
639	1709	Pisces	2	Animalia	Chordata						Unknown fish
640	1710	Berryteuthis	1	Animalia	Mollusca	Cephalopoda	Oegopsida	Gonatidae	Berryteuthis
640	1711	Euphausiidae	1	Animalia	Arthropoda	Malacostraca	Euphausiacea	Euphausiidae
640	1712	Gonatus	7	Animalia	Mollusca	Cephalopoda	Oegopsida	Gonatidae	Gonatus
640	1713	Lestidiops ringens	2	Animalia	Chordata	Actinopterygii	Aulopiformes	Paralepididae	Lestidiops	Lestidiops ringens
640	1714	Mastigoteuthis dentata	1	Animalia	Mollusca	Cephalopoda	Oegopsida	Mastigoteuthidae	Mastigoteuthis	Mastigoteuthis dentata
640	1715	Pisces	1	Animalia	Chordata						Unknown fish
640	1716	Tarletonbeania crenularis	2	Animalia	Chordata	Actinopterygii	Myctophiformes	Myctophidae	Tarletonbeania	Tarletonbeania crenularis
641	1717	Pisces	1	Animalia	Chordata						Unknown fish
642	1718	Pisces	1	Animalia	Chordata						Unknown fish
710	1931	Berryteuthis	11	Animalia	Mollusca	Cephalopoda	Oegopsida	Gonatidae	Berryteuthis
710	1932	Cololabis saira	1	Animalia	Chordata	Actinopterygii	Beloniformes	Scomberesocidae	Cololabis	Cololabis saira
710	1933	Octopoteuthis	1	Animalia	Mollusca	Cephalopoda	Oegopsida	Octopoteuthidae	Octopoteuthis
710	1934	Onychoteuthis borealijaponica	8	Animalia	Mollusca	Cephalopoda	Oegopsida	Onychoteuthidae	Onychoteuthis	Onychoteuthis borealijaponica
710	1935	Phronima sedentaria	1	Animalia	Arthropoda	Malacostraca	Amphipoda	Phronimidae	Phronima	Phronima sedentaria
710	1936	Pisces	1	Animalia	Chordata						Unknown fish
710	1937	Sebastes	1	Animalia	Chordata	Actinopterygii	Scorpaeniformes	Sebastidae	Sebastes
715	1938	Gonatopsis	3	Animalia	Mollusca	Cephalopoda	Oegopsida	Gonatidae	Gonatopsis
717	1939	Engraulis mordax	2	Animalia	Chordata	Actinopterygii	Clupeiformes	Engraulidae	Engraulis	Engraulis mordax
717	1940	Myctophidae	4	Animalia	Chordata	Actinopterygii	Myctophiformes	Myctophidae
718	1941	Gonatopsis	1	Animalia	Mollusca	Cephalopoda	Oegopsida	Gonatidae	Gonatopsis
719	1942	Octopoteuthis	1	Animalia	Mollusca	Cephalopoda	Oegopsida	Octopoteuthidae	Octopoteuthis
724	1943	Onychoteuthis borealijaponica	1	Animalia	Mollusca	Cephalopoda	Oegopsida	Onychoteuthidae	Onychoteuthis	Onychoteuthis borealijaponica
728	1944	Engraulis mordax	4	Animalia	Chordata	Actinopterygii	Clupeiformes	Engraulidae	Engraulis	Engraulis mordax
728	1945	Onychoteuthis borealijaponica	1	Animalia	Mollusca	Cephalopoda	Oegopsida	Onychoteuthidae	Onychoteuthis	Onychoteuthis borealijaponica
728	1946	Sebastes	1	Animalia	Chordata	Actinopterygii	Scorpaeniformes	Sebastidae	Sebastes
729	1947	Engraulis mordax	46	Animalia	Chordata	Actinopterygii	Clupeiformes	Engraulidae	Engraulis	Engraulis mordax
730	1948	Engraulis mordax	47	Animalia	Chordata	Actinopterygii	Clupeiformes	Engraulidae	Engraulis	Engraulis mordax
731	1949	Engraulis mordax	144	Animalia	Chordata	Actinopterygii	Clupeiformes	Engraulidae	Engraulis	Engraulis mordax
732	1950	Decapodiformes	1	Animalia	Mollusca	Cephalopoda					Unknown Squid
732	1951	Pisces	1	Animalia	Chordata						Unknown fish
733	1952	Engraulis mordax	1	Animalia	Chordata	Actinopterygii	Clupeiformes	Engraulidae	Engraulis	Engraulis mordax
734	1953	Engraulis mordax	124	Animalia	Chordata	Actinopterygii	Clupeiformes	Engraulidae	Engraulis	Engraulis mordax
735	1954	Engraulis mordax	22	Animalia	Chordata	Actinopterygii	Clupeiformes	Engraulidae	Engraulis	Engraulis mordax
736	1955	Decapodiformes	1	Animalia	Mollusca	Cephalopoda					Unknown Squid
736	1956	Engraulis mordax	59	Animalia	Chordata	Actinopterygii	Clupeiformes	Engraulidae	Engraulis	Engraulis mordax
736	1957	Pisces	1	Animalia	Chordata						Unknown fish
737	1958	Engraulis mordax	7	Animalia	Chordata	Actinopterygii	Clupeiformes	Engraulidae	Engraulis	Engraulis mordax
738	1959	Engraulis mordax	18	Animalia	Chordata	Actinopterygii	Clupeiformes	Engraulidae	Engraulis	Engraulis mordax
739	1960	Engraulis mordax	5	Animalia	Chordata	Actinopterygii	Clupeiformes	Engraulidae	Engraulis	Engraulis mordax
740	1961	Decapodiformes	4	Animalia	Mollusca	Cephalopoda					Unknown Squid
740	1962	Engraulis mordax	4	Animalia	Chordata	Actinopterygii	Clupeiformes	Engraulidae	Engraulis	Engraulis mordax
740	1963	Malacostraca	3	Animalia	Arthropoda	Malacostraca
740	1964	Octopus rubescens	1	Animalia	Mollusca	Cephalopoda	Octopoda	Octopodidae	Octopus	Octopus rubescens
740	1965	Onychoteuthis borealijaponica	10	Animalia	Mollusca	Cephalopoda	Oegopsida	Onychoteuthidae	Onychoteuthis	Onychoteuthis borealijaponica
740	1966	Phronima sedentaria	1	Animalia	Arthropoda	Malacostraca	Amphipoda	Phronimidae	Phronima	Phronima sedentaria
740	1967	Sebastes	34	Animalia	Chordata	Actinopterygii	Scorpaeniformes	Sebastidae	Sebastes
740	1968	Triphoturus mexicanus	1	Animalia	Chordata	Actinopterygii	Myctophiformes	Myctophidae	Triphoturus	Triphoturus mexicanus
741	1969	Engraulis mordax	6	Animalia	Chordata	Actinopterygii	Clupeiformes	Engraulidae	Engraulis	Engraulis mordax
742	1970	Engraulis mordax	27	Animalia	Chordata	Actinopterygii	Clupeiformes	Engraulidae	Engraulis	Engraulis mordax
742	1971	Sebastes	1	Animalia	Chordata	Actinopterygii	Scorpaeniformes	Sebastidae	Sebastes
743	1972	Pisces	1	Animalia	Chordata						Unknown fish
744	1973	Decapodiformes	1	Animalia	Mollusca	Cephalopoda					Unknown Squid
744	1974	Engraulis mordax	1	Animalia	Chordata	Actinopterygii	Clupeiformes	Engraulidae	Engraulis	Engraulis mordax
744	1975	Phronima sedentaria	1	Animalia	Arthropoda	Malacostraca	Amphipoda	Phronimidae	Phronima	Phronima sedentaria
744	1976	Pleocyemata	1	Animalia	Arthropoda	Malacostraca	Decapoda				Megalope Larvae
744	1977	Sebastes	1	Animalia	Chordata	Actinopterygii	Scorpaeniformes	Sebastidae	Sebastes
745	1978	Gonatus	2	Animalia	Mollusca	Cephalopoda	Oegopsida	Gonatidae	Gonatus
746	1979	Cololabis saira	2	Animalia	Chordata	Actinopterygii	Beloniformes	Scomberesocidae	Cololabis	Cololabis saira
746	1980	Malacostraca	4	Animalia	Arthropoda	Malacostraca
749	1981	Cololabis saira	34	Animalia	Chordata	Actinopterygii	Beloniformes	Scomberesocidae	Cololabis	Cololabis saira
749	1982	Malacostraca	1	Animalia	Arthropoda	Malacostraca
749	1983	Pisces	8	Animalia	Chordata						Unknown fish
751	1984	Argonauta	1	Animalia	Mollusca	Cephalopoda	Octopoda	Argonautidae	Argonauta
751	1985	Berryteuthis	1	Animalia	Mollusca	Cephalopoda	Oegopsida	Gonatidae	Berryteuthis
751	1986	Cololabis saira	1	Animalia	Chordata	Actinopterygii	Beloniformes	Scomberesocidae	Cololabis	Cololabis saira
751	1987	Lestidiops ringens	3	Animalia	Chordata	Actinopterygii	Aulopiformes	Paralepididae	Lestidiops	Lestidiops ringens
751	1988	Malacostraca	153	Animalia	Arthropoda	Malacostraca
751	1989	Onychoteuthis borealijaponica	4	Animalia	Mollusca	Cephalopoda	Oegopsida	Onychoteuthidae	Onychoteuthis	Onychoteuthis borealijaponica
751	1990	Tarletonbeania crenularis	3	Animalia	Chordata	Actinopterygii	Myctophiformes	Myctophidae	Tarletonbeania	Tarletonbeania crenularis
752	1991	Malacostraca	26	Animalia	Arthropoda	Malacostraca
752	1992	Pisces	2	Animalia	Chordata						Unknown fish
753	1993	Cololabis saira	1	Animalia	Chordata	Actinopterygii	Beloniformes	Scomberesocidae	Cololabis	Cololabis saira
753	1994	Malacostraca	1	Animalia	Arthropoda	Malacostraca
754	1995	Gonatus	1	Animalia	Mollusca	Cephalopoda	Oegopsida	Gonatidae	Gonatus
754	1996	Octopoteuthis	1	Animalia	Mollusca	Cephalopoda	Oegopsida	Octopoteuthidae	Octopoteuthis
754	1997	Onychoteuthis borealijaponica	1	Animalia	Mollusca	Cephalopoda	Oegopsida	Onychoteuthidae	Onychoteuthis	Onychoteuthis borealijaponica
758	1998	Engraulis mordax	2	Animalia	Chordata	Actinopterygii	Clupeiformes	Engraulidae	Engraulis	Engraulis mordax
758	1999	Euphausiidae	129	Animalia	Arthropoda	Malacostraca	Euphausiacea	Euphausiidae
758	2000	Onychoteuthis borealijaponica	3	Animalia	Mollusca	Cephalopoda	Oegopsida	Onychoteuthidae	Onychoteuthis	Onychoteuthis borealijaponica
758	2001	Phronima sedentaria	4	Animalia	Arthropoda	Malacostraca	Amphipoda	Phronimidae	Phronima	Phronima sedentaria
759	2002	Engraulis mordax	7	Animalia	Chordata	Actinopterygii	Clupeiformes	Engraulidae	Engraulis	Engraulis mordax
759	2003	Onychoteuthis borealijaponica	1	Animalia	Mollusca	Cephalopoda	Oegopsida	Onychoteuthidae	Onychoteuthis	Onychoteuthis borealijaponica
759	2004	Phronima sedentaria	6	Animalia	Arthropoda	Malacostraca	Amphipoda	Phronimidae	Phronima	Phronima sedentaria
760	2005	Cololabis saira	1	Animalia	Chordata	Actinopterygii	Beloniformes	Scomberesocidae	Cololabis	Cololabis saira
760	2006	Malacostraca	87	Animalia	Arthropoda	Malacostraca
760	2007	Nannobrachium ritteri	1	Animalia	Chordata	Actinopterygii	Myctophiformes	Myctophidae	Nannobrachium	Nannobrachium ritteri
760	2008	Onychoteuthis borealijaponica	8	Animalia	Mollusca	Cephalopoda	Oegopsida	Onychoteuthidae	Onychoteuthis	Onychoteuthis borealijaponica
760	2009	Phronima sedentaria	12	Animalia	Arthropoda	Malacostraca	Amphipoda	Phronimidae	Phronima	Phronima sedentaria
760	2010	Sebastes	1	Animalia	Chordata	Actinopterygii	Scorpaeniformes	Sebastidae	Sebastes
760	2011	Tarletonbeania crenularis	10	Animalia	Chordata	Actinopterygii	Myctophiformes	Myctophidae	Tarletonbeania	Tarletonbeania crenularis
761	2012	Malacostraca	22	Animalia	Arthropoda	Malacostraca
761	2013	Phronima sedentaria	7	Animalia	Arthropoda	Malacostraca	Amphipoda	Phronimidae	Phronima	Phronima sedentaria
763	2014	Cololabis saira	2	Animalia	Chordata	Actinopterygii	Beloniformes	Scomberesocidae	Cololabis	Cololabis saira
763	2015	Tarletonbeania crenularis	2	Animalia	Chordata	Actinopterygii	Myctophiformes	Myctophidae	Tarletonbeania	Tarletonbeania crenularis
764	2016	Euphausiidae	436	Animalia	Arthropoda	Malacostraca	Euphausiacea	Euphausiidae
764	2017	Tarletonbeania crenularis	2	Animalia	Chordata	Actinopterygii	Myctophiformes	Myctophidae	Tarletonbeania	Tarletonbeania crenularis
766	2018	Engraulis mordax	22	Animalia	Chordata	Actinopterygii	Clupeiformes	Engraulidae	Engraulis	Engraulis mordax
766	2019	Malacostraca	2	Animalia	Arthropoda	Malacostraca
766	2020	Pisces	1	Animalia	Chordata						Unknown fish
767	2021	Cololabis saira	3	Animalia	Chordata	Actinopterygii	Beloniformes	Scomberesocidae	Cololabis	Cololabis saira
767	2022	Engraulis mordax	24	Animalia	Chordata	Actinopterygii	Clupeiformes	Engraulidae	Engraulis	Engraulis mordax
767	2023	Malacostraca	2	Animalia	Arthropoda	Malacostraca
768	2024	Protomyctophum crockeri	1	Animalia	Chordata	Actinopterygii	Myctophiformes	Myctophidae	Protomyctophum	Protomyctophum crockeri
769	2025	Engraulis mordax	79	Animalia	Chordata	Actinopterygii	Clupeiformes	Engraulidae	Engraulis	Engraulis mordax
769	2026	Onychoteuthis borealijaponica	2	Animalia	Mollusca	Cephalopoda	Oegopsida	Onychoteuthidae	Onychoteuthis	Onychoteuthis borealijaponica
770	2027	Euphausiidae	240	Animalia	Arthropoda	Malacostraca	Euphausiacea	Euphausiidae
770	2028	Gonatus	1	Animalia	Mollusca	Cephalopoda	Oegopsida	Gonatidae	Gonatus
771	2029	Decapodiformes	8	Animalia	Mollusca	Cephalopoda					Unknown Squid
771	2030	Hyperiidae	4	Animalia	Arthropoda	Malacostraca	Amphipoda	Hyperiidae
771	2031	Pisces	3	Animalia	Chordata						Unknown fish
772	2032	Decapoda	1	Animalia	Arthropoda	Malacostraca	Decapoda
772	2033	Engraulis mordax	1	Animalia	Chordata	Actinopterygii	Clupeiformes	Engraulidae	Engraulis	Engraulis mordax
773	2034	Euphausiidae	17	Animalia	Arthropoda	Malacostraca	Euphausiacea	Euphausiidae
773	2035	Hyperiidae	1	Animalia	Arthropoda	Malacostraca	Amphipoda	Hyperiidae
773	2036	Nematoscelis difficilis	5	Animalia	Arthropoda	Malacostraca	Euphausiacea	Euphausiidae	Nematoscelis	Nematoscelis difficilis
773	2037	Phronima sedentaria	3	Animalia	Arthropoda	Malacostraca	Amphipoda	Phronimidae	Phronima	Phronima sedentaria
773	2038	Sebastes	3	Animalia	Chordata	Actinopterygii	Scorpaeniformes	Sebastidae	Sebastes
774	2039	Munididae	2	Animalia	Arthropoda	Malacostraca	Decapoda	Munididae
775	2040	Berryteuthis	2	Animalia	Mollusca	Cephalopoda	Oegopsida	Gonatidae	Berryteuthis
775	2041	Euphausiidae	1022	Animalia	Arthropoda	Malacostraca	Euphausiacea	Euphausiidae
775	2042	Thysanoessa spinifera	194	Animalia	Arthropoda	Malacostraca	Euphausiacea	Euphausiidae	Thysanoessa	Thysanoessa spinifera
776	2043	Berryteuthis	12	Animalia	Mollusca	Cephalopoda	Oegopsida	Gonatidae	Berryteuthis
776	2044	Cololabis saira	12	Animalia	Chordata	Actinopterygii	Beloniformes	Scomberesocidae	Cololabis	Cololabis saira
776	2045	Euphausiidae	2	Animalia	Arthropoda	Malacostraca	Euphausiacea	Euphausiidae
776	2046	Gonatus	4	Animalia	Mollusca	Cephalopoda	Oegopsida	Gonatidae	Gonatus
776	2047	Onychoteuthis borealijaponica	46	Animalia	Mollusca	Cephalopoda	Oegopsida	Onychoteuthidae	Onychoteuthis	Onychoteuthis borealijaponica
777	2048	Berryteuthis	3	Animalia	Mollusca	Cephalopoda	Oegopsida	Gonatidae	Berryteuthis
777	2049	Decapodiformes	1	Animalia	Mollusca	Cephalopoda					Unknown Squid
777	2050	Mastigoteuthis dentata	1	Animalia	Mollusca	Cephalopoda	Oegopsida	Mastigoteuthidae	Mastigoteuthis	Mastigoteuthis dentata
778	2051	Cololabis saira	3	Animalia	Chordata	Actinopterygii	Beloniformes	Scomberesocidae	Cololabis	Cololabis saira
778	2052	Pisces	1	Animalia	Chordata						Unknown fish
779	2053	Euphausiidae	566	Animalia	Arthropoda	Malacostraca	Euphausiacea	Euphausiidae
779	2054	Onychoteuthis borealijaponica	1	Animalia	Mollusca	Cephalopoda	Oegopsida	Onychoteuthidae	Onychoteuthis	Onychoteuthis borealijaponica
779	2055	Pisces	1	Animalia	Chordata						Unknown fish
780	2056	Berryteuthis	13	Animalia	Mollusca	Cephalopoda	Oegopsida	Gonatidae	Berryteuthis
780	2057	Euphausiidae	235	Animalia	Arthropoda	Malacostraca	Euphausiacea	Euphausiidae
780	2058	Gonatus	4	Animalia	Mollusca	Cephalopoda	Oegopsida	Gonatidae	Gonatus
780	2059	Hyperiidae	4	Animalia	Arthropoda	Malacostraca	Amphipoda	Hyperiidae
780	2060	Pisces	2	Animalia	Chordata						Unknown fish
780	2061	Sebastes	1	Animalia	Chordata	Actinopterygii	Scorpaeniformes	Sebastidae	Sebastes
780	2062	Thysanoessa spinifera	3	Animalia	Arthropoda	Malacostraca	Euphausiacea	Euphausiidae	Thysanoessa	Thysanoessa spinifera
781	2063	Decapodiformes	1	Animalia	Mollusca	Cephalopoda					Unknown Squid
781	2064	Gonatus	1	Animalia	Mollusca	Cephalopoda	Oegopsida	Gonatidae	Gonatus
781	2065	Japetella heathi	1	Animalia	Mollusca	Cephalopoda	Octopoda	Amphitretidae	Japetella	Japetella heathi
781	2066	Pisces	2	Animalia	Chordata						Unknown fish
782	2067	Engraulis mordax	35	Animalia	Chordata	Actinopterygii	Clupeiformes	Engraulidae	Engraulis	Engraulis mordax
782	2068	Euphausiidae	1	Animalia	Arthropoda	Malacostraca	Euphausiacea	Euphausiidae
782	2069	Japetella heathi	2	Animalia	Mollusca	Cephalopoda	Octopoda	Amphitretidae	Japetella	Japetella heathi
783	2070	Decapoda	4	Animalia	Arthropoda	Malacostraca	Decapoda				larvae
783	2071	Engraulis mordax	3	Animalia	Chordata	Actinopterygii	Clupeiformes	Engraulidae	Engraulis	Engraulis mordax
783	2072	Euphausiidae	44	Animalia	Arthropoda	Malacostraca	Euphausiacea	Euphausiidae
783	2073	Onychoteuthis borealijaponica	1	Animalia	Mollusca	Cephalopoda	Oegopsida	Onychoteuthidae	Onychoteuthis	Onychoteuthis borealijaponica
783	2074	Phronima sedentaria	1	Animalia	Arthropoda	Malacostraca	Amphipoda	Phronimidae	Phronima	Phronima sedentaria
783	2075	Munididae	3	Animalia	Arthropoda	Malacostraca	Decapoda	Munididae
783	2076	Sebastes	3	Animalia	Chordata	Actinopterygii	Scorpaeniformes	Sebastidae	Sebastes
783	2077	Thysanoessa spinifera	1	Animalia	Arthropoda	Malacostraca	Euphausiacea	Euphausiidae	Thysanoessa	Thysanoessa spinifera
784	2078	Decapoda	1	Animalia	Arthropoda	Malacostraca	Decapoda
784	2079	Decapodiformes	3	Animalia	Mollusca	Cephalopoda					Unknown Squid
784	2080	Engraulis mordax	20	Animalia	Chordata	Actinopterygii	Clupeiformes	Engraulidae	Engraulis	Engraulis mordax
784	2081	Euphausiidae	5	Animalia	Arthropoda	Malacostraca	Euphausiacea	Euphausiidae
784	2082	Hyperiidae	1	Animalia	Arthropoda	Malacostraca	Amphipoda	Hyperiidae
784	2083	Octopoteuthis	2	Animalia	Mollusca	Cephalopoda	Oegopsida	Octopoteuthidae	Octopoteuthis
784	2084	Onychoteuthis borealijaponica	1	Animalia	Mollusca	Cephalopoda	Oegopsida	Onychoteuthidae	Onychoteuthis	Onychoteuthis borealijaponica
784	2085	Sebastes	1	Animalia	Chordata	Actinopterygii	Scorpaeniformes	Sebastidae	Sebastes
785	2086	Engraulis mordax	37	Animalia	Chordata	Actinopterygii	Clupeiformes	Engraulidae	Engraulis	Engraulis mordax
786	2087	Decapoda	2	Animalia	Arthropoda	Malacostraca	Decapoda				larvae
786	2088	Decapodiformes	19	Animalia	Mollusca	Cephalopoda					Unknown Squid
786	2089	Euphausiidae	1	Animalia	Arthropoda	Malacostraca	Euphausiacea	Euphausiidae
786	2090	Pisces	1	Animalia	Chordata						Unknown fish
786	2091	Sebastes	8	Animalia	Chordata	Actinopterygii	Scorpaeniformes	Sebastidae	Sebastes
787	2092	Decapodiformes	7	Animalia	Mollusca	Cephalopoda					Unknown Squid
787	2093	Euphausiidae	4	Animalia	Arthropoda	Malacostraca	Euphausiacea	Euphausiidae
787	2094	Onychoteuthis borealijaponica	3	Animalia	Mollusca	Cephalopoda	Oegopsida	Onychoteuthidae	Onychoteuthis	Onychoteuthis borealijaponica
787	2095	Sebastes	1	Animalia	Chordata	Actinopterygii	Scorpaeniformes	Sebastidae	Sebastes
788	2096	Berryteuthis	82	Animalia	Mollusca	Cephalopoda	Oegopsida	Gonatidae	Berryteuthis
788	2097	Euphausiidae	2	Animalia	Arthropoda	Malacostraca	Euphausiacea	Euphausiidae
788	2098	Hyperiidae	2	Animalia	Arthropoda	Malacostraca	Amphipoda	Hyperiidae
788	2099	Mysida	3	Animalia	Arthropoda	Malacostraca	Mysida
788	2100	Sebastes	1	Animalia	Chordata	Actinopterygii	Scorpaeniformes	Sebastidae	Sebastes
789	2101	Berryteuthis	67	Animalia	Mollusca	Cephalopoda	Oegopsida	Gonatidae	Berryteuthis
789	2102	Cololabis saira	2	Animalia	Chordata	Actinopterygii	Beloniformes	Scomberesocidae	Cololabis	Cololabis saira
789	2103	Decapoda	1	Animalia	Arthropoda	Malacostraca	Decapoda
789	2104	Euphausiidae	49	Animalia	Arthropoda	Malacostraca	Euphausiacea	Euphausiidae
789	2105	Gonatus	92	Animalia	Mollusca	Cephalopoda	Oegopsida	Gonatidae	Gonatus
789	2106	Octopus rubescens	6	Animalia	Mollusca	Cephalopoda	Octopoda	Octopodidae	Octopus	Octopus rubescens
789	2107	Pisces	1	Animalia	Chordata						Unknown fish
790	2108	Decapodiformes	2	Animalia	Mollusca	Cephalopoda					Unknown Squid
790	2109	Euphausiidae	7	Animalia	Arthropoda	Malacostraca	Euphausiacea	Euphausiidae
790	2110	Hyperiidae	1	Animalia	Arthropoda	Malacostraca	Amphipoda	Hyperiidae
790	2111	Pisces	5	Animalia	Chordata						Unknown fish
791	2112	Calanoida	1	Animalia	Arthropoda	Hexanaupila	Calanoida				calanoid copepod
791	2113	Euphausiidae	2	Animalia	Arthropoda	Malacostraca	Euphausiacea	Euphausiidae
791	2114	Gonatus	1	Animalia	Mollusca	Cephalopoda	Oegopsida	Gonatidae	Gonatus
791	2115	Onychoteuthis borealijaponica	4	Animalia	Mollusca	Cephalopoda	Oegopsida	Onychoteuthidae	Onychoteuthis	Onychoteuthis borealijaponica
791	2116	Phronima sedentaria	2	Animalia	Arthropoda	Malacostraca	Amphipoda	Phronimidae	Phronima	Phronima sedentaria
792	2117	Engraulis mordax	7	Animalia	Chordata	Actinopterygii	Clupeiformes	Engraulidae	Engraulis	Engraulis mordax
792	2118	Euphausiidae	360	Animalia	Arthropoda	Malacostraca	Euphausiacea	Euphausiidae
792	2119	Hyperiidae	2	Animalia	Arthropoda	Malacostraca	Amphipoda	Hyperiidae
792	2120	Mastigoteuthis dentata	18	Animalia	Mollusca	Cephalopoda	Oegopsida	Mastigoteuthidae	Mastigoteuthis	Mastigoteuthis dentata
792	2121	Onychoteuthis borealijaponica	4	Animalia	Mollusca	Cephalopoda	Oegopsida	Onychoteuthidae	Onychoteuthis	Onychoteuthis borealijaponica
792	2122	Phyllospadix		Plantae	Tracheophyta	Magnoliopsida	Alismatales	Cymodoceaceae	Phyllospadix
792	2123	Munididae	4	Animalia	Arthropoda	Malacostraca	Decapoda	Munididae
792	2124	Sebastes	2	Animalia	Chordata	Actinopterygii	Scorpaeniformes	Sebastidae	Sebastes
792	2125	Triphoturus mexicanus	1	Animalia	Chordata	Actinopterygii	Myctophiformes	Myctophidae	Triphoturus	Triphoturus mexicanus
793	2126	Engraulis mordax	10	Animalia	Chordata	Actinopterygii	Clupeiformes	Engraulidae	Engraulis	Engraulis mordax
793	2127	Nematoscelis difficilis	1	Animalia	Arthropoda	Malacostraca	Euphausiacea	Euphausiidae	Nematoscelis	Nematoscelis difficilis
793	2128	Onychoteuthis borealijaponica	15	Animalia	Mollusca	Cephalopoda	Oegopsida	Onychoteuthidae	Onychoteuthis	Onychoteuthis borealijaponica
794	2129	Berryteuthis	1	Animalia	Mollusca	Cephalopoda	Oegopsida	Gonatidae	Berryteuthis
794	2130	Euphausiidae	3	Animalia	Arthropoda	Malacostraca	Euphausiacea	Euphausiidae
795	2131	Cololabis saira	1	Animalia	Chordata	Actinopterygii	Beloniformes	Scomberesocidae	Cololabis	Cololabis saira
795	2132	Decapoda	1	Animalia	Arthropoda	Malacostraca	Decapoda
796	2133	Engraulis mordax	11	Animalia	Chordata	Actinopterygii	Clupeiformes	Engraulidae	Engraulis	Engraulis mordax
796	2134	Japetella heathi	1	Animalia	Mollusca	Cephalopoda	Octopoda	Amphitretidae	Japetella	Japetella heathi
796	2135	Onychoteuthis borealijaponica	1	Animalia	Mollusca	Cephalopoda	Oegopsida	Onychoteuthidae	Onychoteuthis	Onychoteuthis borealijaponica
797	2136	Cololabis saira	1	Animalia	Chordata	Actinopterygii	Beloniformes	Scomberesocidae	Cololabis	Cololabis saira
797	2137	Engraulis mordax	70	Animalia	Chordata	Actinopterygii	Clupeiformes	Engraulidae	Engraulis	Engraulis mordax
797	2138	Onychoteuthis borealijaponica	1	Animalia	Mollusca	Cephalopoda	Oegopsida	Onychoteuthidae	Onychoteuthis	Onychoteuthis borealijaponica
798	2139	Engraulis mordax	74	Animalia	Chordata	Actinopterygii	Clupeiformes	Engraulidae	Engraulis	Engraulis mordax
798	2140	Munididae	2	Animalia	Arthropoda	Malacostraca	Decapoda	Munididae
798	2141	Onychoteuthis borealijaponica	1	Animalia	Mollusca	Cephalopoda	Oegopsida	Onychoteuthidae	Onychoteuthis	Onychoteuthis borealijaponica
800	2142	Decapoda	1	Animalia	Arthropoda	Malacostraca	Decapoda				larvae
800	2143	Engraulis mordax	1	Animalia	Chordata	Actinopterygii	Clupeiformes	Engraulidae	Engraulis	Engraulis mordax
800	2144	Icichthys lockingtoni	1	Animalia	Chordata	Actinopterygii	Perciformes	Centrolophidae	Icichthys	Icichthys lockingtoni
800	2145	Mastigoteuthis dentata	6	Animalia	Mollusca	Cephalopoda	Oegopsida	Mastigoteuthidae	Mastigoteuthis	Mastigoteuthis dentata
800	2146	Pisces	1	Animalia	Chordata						Unknown fish
800	2147	Sebastes	36	Animalia	Chordata	Actinopterygii	Scorpaeniformes	Sebastidae	Sebastes
802	2148	Japetella heathi	1	Animalia	Mollusca	Cephalopoda	Octopoda	Amphitretidae	Japetella	Japetella heathi
802	2149	Onychoteuthis borealijaponica	1	Animalia	Mollusca	Cephalopoda	Oegopsida	Onychoteuthidae	Onychoteuthis	Onychoteuthis borealijaponica
803	2150	Engraulis mordax	34	Animalia	Chordata	Actinopterygii	Clupeiformes	Engraulidae	Engraulis	Engraulis mordax
803	2151	Sardinops sagax	6	Animalia	Chordata	Actinopterygii	Clupeiformes	Clupeidae	Sardinops	Sardinops sagax
804	2152	Engraulis mordax	129	Animalia	Chordata	Actinopterygii	Clupeiformes	Engraulidae	Engraulis	Engraulis mordax
804	2153	Malacostraca	1	Animalia	Arthropoda	Malacostraca
804	2154	Onychoteuthis borealijaponica	2	Animalia	Mollusca	Cephalopoda	Oegopsida	Onychoteuthidae	Onychoteuthis	Onychoteuthis borealijaponica
805	2155	Euphausiidae	12	Animalia	Arthropoda	Malacostraca	Euphausiacea	Euphausiidae
805	2156	Decapodiformes	4	Animalia	Mollusca	Cephalopoda
805	2157	Japetella heathi	1	Animalia	Mollusca	Cephalopoda	Octopoda	Amphitretidae	Japetella	Japetella heathi
805	2158	Sebastes	2	Animalia	Chordata	Actinopterygii	Scorpaeniformes	Sebastidae	Sebastes
805	2159	Pisces	1	Animalia	Chordata						broken otolith
806	2160	Euphausiidae	35	Animalia	Arthropoda	Malacostraca	Euphausiacea	Euphausiidae
806	2161	Decapoda	3	Animalia	Arthropoda	Malacostraca	Decapoda
806	2162	Onychoteuthis borealijaponica	6	Animalia	Mollusca	Cephalopoda	Oegopsida	Onychoteuthidae	Onychoteuthis	Onychoteuthis borealijaponica
806	2163	Decapodiformes	7	Animalia	Mollusca	Cephalopoda
806	2164	Sebastes	2	Animalia	Chordata	Actinopterygii	Scorpaeniformes	Sebastidae	Sebastes
806	2165	Tarletonbeania crenularis	1	Animalia	Chordata	Actinopterygii	Myctophiformes	Myctophidae	Tarletonbeania	Tarletonbeania crenularis
807	2166	Hyperiidae	1	Animalia	Arthropoda	Malacostraca	Amphipoda	Hyperiidae
807	2167	Phronima sedentaria	1	Animalia	Arthropoda	Malacostraca	Amphipoda	Phronimidae	Phronima	Phronima sedentaria
807	2168	Euphausiidae	27	Animalia	Arthropoda	Malacostraca	Euphausiacea	Euphausiidae
807	2169	Sebastes	1	Animalia	Chordata	Actinopterygii	Scorpaeniformes	Sebastidae	Sebastes
807	2170	Japetella heathi	1	Animalia	Mollusca	Cephalopoda	Octopoda	Amphitretidae	Japetella	Japetella heathi
807	2171	Onychoteuthis borealijaponica	1	Animalia	Mollusca	Cephalopoda	Oegopsida	Onychoteuthidae	Onychoteuthis	Onychoteuthis borealijaponica
807	2172	Decapodiformes	1	Animalia	Mollusca	Cephalopoda
808	2173	Euphausiidae	1	Animalia	Arthropoda	Malacostraca	Euphausiacea	Euphausiidae
808	2174	Japetella heathi	1	Animalia	Mollusca	Cephalopoda	Octopoda	Amphitretidae	Japetella	Japetella heathi
808	2175	Onychoteuthis borealijaponica	2	Animalia	Mollusca	Cephalopoda	Oegopsida	Onychoteuthidae	Onychoteuthis	Onychoteuthis borealijaponica
808	2176	Pisces	1	Animalia	Chordata
809	2177	Decapoda	1	Animalia	Arthropoda	Malacostraca	Decapoda
809	2178	Euphausiidae	3	Animalia	Arthropoda	Malacostraca	Euphausiacea	Euphausiidae
809	2179	Sebastes	3	Animalia	Chordata	Actinopterygii	Scorpaeniformes	Sebastidae	Sebastes
809	2180	Onychoteuthis borealijaponica	1	Animalia	Mollusca	Cephalopoda	Oegopsida	Onychoteuthidae	Onychoteuthis	Onychoteuthis borealijaponica
809	2181	Decapodiformes	8	Animalia	Mollusca	Cephalopoda
810	2182	Euphausiidae	39	Animalia	Arthropoda	Malacostraca	Euphausiacea	Euphausiidae
810	2183	Onychoteuthis borealijaponica	3	Animalia	Mollusca	Cephalopoda	Oegopsida	Onychoteuthidae	Onychoteuthis	Onychoteuthis borealijaponica
810	2184	Decapodiformes	10	Animalia	Mollusca	Cephalopoda
810	2185	Trachurus symmetricus	2	Animalia	Chordata	Actinopterygii	Perciformes	Carangidae	Trachurus	Trachurus symmetricus
811	2186	Sebastes	1	Animalia	Chordata	Actinopterygii	Scorpaeniformes	Sebastidae	Sebastes
811	2187	Onychoteuthis borealijaponica	1	Animalia	Mollusca	Cephalopoda	Oegopsida	Onychoteuthidae	Onychoteuthis	Onychoteuthis borealijaponica
811	2188	Decapodiformes	5	Animalia	Mollusca	Cephalopoda
811	2189	Euphausiidae	2	Animalia	Arthropoda	Malacostraca	Euphausiacea	Euphausiidae
812	2190	Japetella heathi	1	Animalia	Mollusca	Cephalopoda	Octopoda	Amphitretidae	Japetella	Japetella heathi
812	2191	Decapodiformes	9	Animalia	Mollusca	Cephalopoda
812	2192	Pisces	1	Animalia	Chordata
813	2193	Phronima sedentaria	1	Animalia	Arthropoda	Malacostraca	Amphipoda	Phronimidae	Phronima	Phronima sedentaria
813	2194	Octopoteuthis	1	Animalia	Mollusca	Cephalopoda	Oegopsida	Octopoteuthidae	Octopoteuthis
813	2195	Decapodiformes	3	Animalia	Mollusca	Cephalopoda
813	2196	Sebastes	13	Animalia	Chordata	Actinopterygii	Scorpaeniformes	Sebastidae	Sebastes
813	2197	Lestidiops ringens	1	Animalia	Chordata	Actinopterygii	Aulopiformes	Paralepididae	Lestidiops	Lestidiops ringens
813	2198	Triphoturus mexicanus	1	Animalia	Chordata	Actinopterygii	Myctophiformes	Myctophidae	Triphoturus	Triphoturus mexicanus
813	2199	Euphausiidae	15	Animalia	Arthropoda	Malacostraca	Euphausiacea	Euphausiidae
814	2200	Decapoda	1	Animalia	Arthropoda	Malacostraca	Decapoda
814	2201	Onychoteuthis borealijaponica	1	Animalia	Mollusca	Cephalopoda	Oegopsida	Onychoteuthidae	Onychoteuthis	Onychoteuthis borealijaponica
814	2202	Cololabis saira	1	Animalia	Chordata	Actinopterygii	Beloniformes	Scomberesocidae	Cololabis	Cololabis saira
814	2203	Pisces	1	Animalia	Chordata
815	2204	Hyperiidae	2	Animalia	Arthropoda	Malacostraca	Amphipoda	Hyperiidae
815	2205	Decapoda	3	Animalia	Arthropoda	Malacostraca	Decapoda
815	2206	Calanoida	2	Animalia	Arthropoda	Hexanaupila	Calanoida				calanoid copepod
815	2207	Euphausiidae	393	Animalia	Arthropoda	Malacostraca	Euphausiacea	Euphausiidae
815	2208	Sebastes	31	Animalia	Chordata	Actinopterygii	Scorpaeniformes	Sebastidae	Sebastes
815	2209	Tarletonbeania crenularis	1	Animalia	Chordata	Actinopterygii	Myctophiformes	Myctophidae	Tarletonbeania	Tarletonbeania crenularis
815	2210	Lestidiops ringens	2	Animalia	Chordata	Actinopterygii	Aulopiformes	Paralepididae	Lestidiops	Lestidiops ringens
815	2211	Japetella heathi	2	Animalia	Mollusca	Cephalopoda	Octopoda	Amphitretidae	Japetella	Japetella heathi
815	2212	Decapodiformes	25	Animalia	Mollusca	Cephalopoda
815	2213	Onychoteuthis borealijaponica	2	Animalia	Mollusca	Cephalopoda	Oegopsida	Onychoteuthidae	Onychoteuthis	Onychoteuthis borealijaponica
815	2214	Octopoteuthis	1	Animalia	Mollusca	Cephalopoda	Oegopsida	Octopoteuthidae	Octopoteuthis
815	2215	Gonatus	2	Animalia	Mollusca	Cephalopoda	Oegopsida	Gonatidae	Gonatus
816	2216	Euphausiidae	26	Animalia	Arthropoda	Malacostraca	Euphausiacea	Euphausiidae
816	2217	Pisces	1	Animalia	Chordata
816	2218	Decapodiformes	2	Animalia	Mollusca	Cephalopoda
817	2219	Hyperiidae	5	Animalia	Arthropoda	Malacostraca	Amphipoda	Hyperiidae
817	2220	Calanoida	4	Animalia	Arthropoda	Hexanaupila	Calanoida				calanoid copepod
817	2221	Phronima sedentaria	1	Animalia	Arthropoda	Malacostraca	Amphipoda	Phronimidae	Phronima	Phronima sedentaria
817	2222	Euphausiidae	6	Animalia	Arthropoda	Malacostraca	Euphausiacea	Euphausiidae
817	2223	Sebastes	36	Animalia	Chordata	Actinopterygii	Scorpaeniformes	Sebastidae	Sebastes
817	2224	Japetella heathi	3	Animalia	Mollusca	Cephalopoda	Octopoda	Amphitretidae	Japetella	Japetella heathi
817	2225	Onychoteuthis borealijaponica	12	Animalia	Mollusca	Cephalopoda	Oegopsida	Onychoteuthidae	Onychoteuthis	Onychoteuthis borealijaponica
817	2226	Decapodiformes	22	Animalia	Mollusca	Cephalopoda
818	2227	Decapoda	3	Animalia	Arthropoda	Malacostraca	Decapoda
818	2228	Hyperiidae	1	Animalia	Arthropoda	Malacostraca	Amphipoda	Hyperiidae
818	2229	Calanoida	1	Animalia	Arthropoda	Hexanaupila	Calanoida				calanoid copepod
818	2230	Euphausiidae	66	Animalia	Arthropoda	Malacostraca	Euphausiacea	Euphausiidae
818	2231	Sebastes	10	Animalia	Chordata	Actinopterygii	Scorpaeniformes	Sebastidae	Sebastes
818	2232	Japetella heathi	1	Animalia	Mollusca	Cephalopoda	Octopoda	Amphitretidae	Japetella	Japetella heathi
818	2233	Onychoteuthis borealijaponica	3	Animalia	Mollusca	Cephalopoda	Oegopsida	Onychoteuthidae	Onychoteuthis	Onychoteuthis borealijaponica
818	2234	Octopoteuthis	1	Animalia	Mollusca	Cephalopoda	Oegopsida	Octopoteuthidae	Octopoteuthis
818	2235	Decapodiformes	2	Animalia	Mollusca	Cephalopoda
819	2236	Euphausiidae	8	Animalia	Arthropoda	Malacostraca	Euphausiacea	Euphausiidae
819	2237	Decapoda	16	Animalia	Arthropoda	Malacostraca	Decapoda
819	2238	Hyperiidae	1	Animalia	Arthropoda	Malacostraca	Amphipoda	Hyperiidae
819	2239	Calanoida	2	Animalia	Arthropoda	Hexanaupila	Calanoida				calanoid copepod
819	2240	Sebastes	19	Animalia	Chordata	Actinopterygii	Scorpaeniformes	Sebastidae	Sebastes
819	2241	Lestidiops ringens	1	Animalia	Chordata	Actinopterygii	Aulopiformes	Paralepididae	Lestidiops	Lestidiops ringens
819	2242	Japetella heathi	1	Animalia	Mollusca	Cephalopoda	Octopoda	Amphitretidae	Japetella	Japetella heathi
819	2243	Octopoteuthis	1	Animalia	Mollusca	Cephalopoda	Oegopsida	Octopoteuthidae	Octopoteuthis
819	2244	Decapodiformes	8	Animalia	Mollusca	Cephalopoda
819	2245	Onychoteuthis borealijaponica	1	Animalia	Mollusca	Cephalopoda	Oegopsida	Onychoteuthidae	Onychoteuthis	Onychoteuthis borealijaponica
820	2246	Hyperiidae	2	Animalia	Arthropoda	Malacostraca	Amphipoda	Hyperiidae
820	2247	Sebastes	3	Animalia	Chordata	Actinopterygii	Scorpaeniformes	Sebastidae	Sebastes
820	2248	Onychoteuthis borealijaponica	9	Animalia	Mollusca	Cephalopoda	Oegopsida	Onychoteuthidae	Onychoteuthis	Onychoteuthis borealijaponica
820	2249	Decapodiformes	8	Animalia	Mollusca	Cephalopoda
820	2250	Mastigoteuthis dentata	1	Animalia	Mollusca	Cephalopoda	Oegopsida	Mastigoteuthidae	Mastigoteuthis	Mastigoteuthis dentata
820	2251	Gonatus	2	Animalia	Mollusca	Cephalopoda	Oegopsida	Gonatidae	Gonatus
820	2252	Decapoda	3	Animalia	Arthropoda	Malacostraca	Decapoda
821	2253	Euphausiidae	1	Animalia	Arthropoda	Malacostraca	Euphausiacea	Euphausiidae
821	2254	Phronima sedentaria	1	Animalia	Arthropoda	Malacostraca	Amphipoda	Phronimidae	Phronima	Phronima sedentaria
821	2255	Decapodiformes	1	Animalia	Mollusca	Cephalopoda
821	2256	Pisces	1	Animalia	Chordata
822	2257	Trachurus symmetricus	1	Animalia	Chordata	Actinopterygii	Perciformes	Carangidae	Trachurus	Trachurus symmetricus
822	2258	Euphausiidae	7	Animalia	Arthropoda	Malacostraca	Euphausiacea	Euphausiidae
823	2259	Euphausia pacifica	4	Animalia	Arthropoda	Malacostraca	Euphausiacea	Euphausiidae	Euphausia	Euphausia pacifica
823	2260	Phronima sedentaria	2	Animalia	Arthropoda	Malacostraca	Amphipoda	Phronimidae	Phronima	Phronima sedentaria
823	2261	Pterotracheoidea	1	Animalia	Mollusca	Gastropoda
824	2262	Cololabis saira	3	Animalia	Chordata	Actinopterygii	Beloniformes	Scomberesocidae	Cololabis	Cololabis saira
824	2263	Euphausiidae	24	Animalia	Arthropoda	Malacostraca	Euphausiacea	Euphausiidae
824	2264	Sebastes	1	Animalia	Chordata	Actinopterygii	Scorpaeniformes	Sebastidae	Sebastes
824	2265	Tarletonbeania crenularis	1	Animalia	Chordata	Actinopterygii	Myctophiformes	Myctophidae	Tarletonbeania	Tarletonbeania crenularis
825	2266	Euphausia pacifica	4	Animalia	Arthropoda	Malacostraca	Euphausiacea	Euphausiidae	Euphausia	Euphausia pacifica
825	2267	Nematoscelis difficilis	25	Animalia	Arthropoda	Malacostraca	Euphausiacea	Euphausiidae	Nematoscelis	Nematoscelis difficilis
826	2268	Euphausiidae	16	Animalia	Arthropoda	Malacostraca	Euphausiacea	Euphausiidae
826	2269	Japetella heathi	2	Animalia	Mollusca	Cephalopoda	Octopoda	Amphitretidae	Japetella	Japetella heathi
826	2270	Decapodiformes	2	Animalia	Mollusca	Cephalopoda
826	2271	Onychoteuthis borealijaponica	1	Animalia	Mollusca	Cephalopoda	Oegopsida	Onychoteuthidae	Onychoteuthis	Onychoteuthis borealijaponica
826	2272	Sebastes	1	Animalia	Chordata	Actinopterygii	Scorpaeniformes	Sebastidae	Sebastes
826	2273	Pisces	1	Animalia	Chordata
827	2274	Tarletonbeania crenularis	1	Animalia	Chordata	Actinopterygii	Myctophiformes	Myctophidae	Tarletonbeania	Tarletonbeania crenularis
827	2275	Japetella heathi	1	Animalia	Mollusca	Cephalopoda	Octopoda	Amphitretidae	Japetella	Japetella heathi
827	2276	Euphausiidae	4	Animalia	Arthropoda	Malacostraca	Euphausiacea	Euphausiidae
827	2277	Hyperiidae	3	Animalia	Arthropoda	Malacostraca	Amphipoda	Hyperiidae
827	2278	Octopoteuthis	1	Animalia	Mollusca	Cephalopoda	Oegopsida	Octopoteuthidae	Octopoteuthis
827	2279	Mastigoteuthis dentata	4	Animalia	Mollusca	Cephalopoda	Oegopsida	Mastigoteuthidae	Mastigoteuthis	Mastigoteuthis dentata
827	2280	Decapodiformes	2	Animalia	Mollusca	Cephalopoda
827	2281	Sebastes	2	Animalia	Chordata	Actinopterygii	Scorpaeniformes	Sebastidae	Sebastes
827	2282	Pisces	1	Animalia	Chordata
827	2283	Engraulis mordax	2	Animalia	Chordata	Actinopterygii	Clupeiformes	Engraulidae	Engraulis	Engraulis mordax
827	2284	Scomber japonicus	2	Animalia	Chordata	Actinopterygii	Perciformes	Scombridae	Scomber	Scomber japonicas
828	2285	Hyperiidae	1	Animalia	Arthropoda	Malacostraca	Amphipoda	Hyperiidae
828	2286	Euphausiidae	10	Animalia	Arthropoda	Malacostraca	Euphausiacea	Euphausiidae
828	2287	Japetella heathi	1	Animalia	Mollusca	Cephalopoda	Octopoda	Amphitretidae	Japetella	Japetella heathi
828	2288	Sebastes	1	Animalia	Chordata	Actinopterygii	Scorpaeniformes	Sebastidae	Sebastes
828	2289	Nansenia	1	Animalia	Chordata	Actinopterygii	Argentiniformes	Microstomatidae	Nansenia
828	2290	Tarletonbeania crenularis	1	Animalia	Chordata	Actinopterygii	Myctophiformes	Myctophidae	Tarletonbeania	Tarletonbeania crenularis
828	2291	Pisces	1	Animalia	Chordata
828	2292	Decapodiformes	4	Animalia	Mollusca	Cephalopoda
828	2293	Octopoteuthis	2	Animalia	Mollusca	Cephalopoda	Oegopsida	Octopoteuthidae	Octopoteuthis
828	2294	Mastigoteuthis dentata	7	Animalia	Mollusca	Cephalopoda	Oegopsida	Mastigoteuthidae	Mastigoteuthis	Mastigoteuthis dentata
829	2295	Cololabis saira	5	Animalia	Chordata	Actinopterygii	Beloniformes	Scomberesocidae	Cololabis	Cololabis saira
829	2296	Euphausiidae	71	Animalia	Arthropoda	Malacostraca	Euphausiacea	Euphausiidae
829	2297	Nematoscelis difficilis	1	Animalia	Arthropoda	Malacostraca	Euphausiacea	Euphausiidae	Nematoscelis	Nematoscelis difficilis
829	2298	Euphausia pacifica	4	Animalia	Arthropoda	Malacostraca	Euphausiacea	Euphausiidae	Euphausia	Euphausia pacifica
829	2299	Calanoida	1	Animalia	Arthropoda	Hexanaupila	Calanoida				calanoid copepod
829	2300	Decapodiformes	4	Animalia	Mollusca	Cephalopoda
829	2301	Engraulis mordax	4	Animalia	Chordata	Actinopterygii	Clupeiformes	Engraulidae	Engraulis	Engraulis mordax
829	2302	Sebastes	14	Animalia	Chordata	Actinopterygii	Scorpaeniformes	Sebastidae	Sebastes
829	2303	Tarletonbeania crenularis	1	Animalia	Chordata	Actinopterygii	Myctophiformes	Myctophidae	Tarletonbeania	Tarletonbeania crenularis
829	2304	Pisces	1	Animalia	Chordata
829	2305	Pleuronectiformes	1	Animalia	Chordata	Actinopterygii	Pleuronectiformes
830	2306	Cololabis saira	1	Animalia	Chordata	Actinopterygii	Beloniformes	Scomberesocidae	Cololabis	Cololabis saira
831	2307	Cololabis saira	3	Animalia	Chordata	Actinopterygii	Beloniformes	Scomberesocidae	Cololabis	Cololabis saira
831	2308	Hyperiidae	1	Animalia	Arthropoda	Malacostraca	Amphipoda	Hyperiidae
831	2309	Japetella heathi	1	Animalia	Mollusca	Cephalopoda	Octopoda	Amphitretidae	Japetella	Japetella heathi
831	2310	Octopus rubescens	1	Animalia	Mollusca	Cephalopoda	Octopoda	Octopodidae	Octopus	Octopus rubescens
831	2311	Onychoteuthis borealijaponica	2	Animalia	Mollusca	Cephalopoda	Oegopsida	Onychoteuthidae	Onychoteuthis	Onychoteuthis borealijaponica
831	2312	Gonatus	1	Animalia	Mollusca	Cephalopoda	Oegopsida	Gonatidae	Gonatus
831	2313	Decapodiformes	1	Animalia	Mollusca	Cephalopoda
831	2314	Engraulis mordax	1	Animalia	Chordata	Actinopterygii	Clupeiformes	Engraulidae	Engraulis	Engraulis mordax
831	2315	Sebastes	6	Animalia	Chordata	Actinopterygii	Scorpaeniformes	Sebastidae	Sebastes
831	2316	Euphausiidae	1	Animalia	Arthropoda	Malacostraca	Euphausiacea	Euphausiidae
832	2317	Japetella heathi	1	Animalia	Mollusca	Cephalopoda	Octopoda	Amphitretidae	Japetella	Japetella heathi
832	2318	Pisces	1	Animalia	Chordata
833	2319	Cololabis saira	1	Animalia	Chordata	Actinopterygii	Beloniformes	Scomberesocidae	Cololabis	Cololabis saira	frozen for iso
833	2320	Sebastes	4	Animalia	Chordata	Actinopterygii	Scorpaeniformes	Sebastidae	Sebastes
833	2321	Pisces	1	Animalia	Chordata
834	2322	Cololabis saira	1	Animalia	Chordata	Actinopterygii	Beloniformes	Scomberesocidae	Cololabis	Cololabis saira
835	2323	Cololabis saira	2	Animalia	Chordata	Actinopterygii	Beloniformes	Scomberesocidae	Cololabis	Cololabis saira
835	2324	Calanoida	2	Animalia	Arthropoda	Hexanaupila	Calanoida				calanoid copepod
835	2325	Sebastes	49	Animalia	Chordata	Actinopterygii	Scorpaeniformes	Sebastidae	Sebastes
835	2326	Octopus rubescens	1	Animalia	Mollusca	Cephalopoda	Octopoda	Octopodidae	Octopus	Octopus rubescens
835	2327	Decapodiformes	1	Animalia	Mollusca	Cephalopoda
835	2328	Pisces	2	Animalia	Chordata
835	2329	Pisces	2	Animalia	Chordata
835	2330	Pleuronectiformes	1	Animalia	Chordata	Actinopterygii	Pleuronectiformes
835	2331	Japetella heathi	1	Animalia	Mollusca	Cephalopoda	Octopoda	Amphitretidae	Japetella	Japetella heathi	ID by Bill Walker
835	2332	Onychoteuthis borealijaponica	1	Animalia	Mollusca	Cephalopoda	Oegopsida	Onychoteuthidae	Onychoteuthis	Onychoteuthis borealijaponica
835	2333	Euphausiidae	1	Animalia	Arthropoda	Malacostraca	Euphausiacea	Euphausiidae
836	2334	Cololabis saira	2	Animalia	Chordata	Actinopterygii	Beloniformes	Scomberesocidae	Cololabis	Cololabis saira
836	2335	Stenobrachius leucopsarus	1	Animalia	Chordata	Actinopterygii	Myctophiformes	Myctophidae	Stenobrachius	Stenobrachius leucopsarus
836	2336	Calanoida	1	Animalia	Arthropoda	Hexanaupila	Calanoida				calanoid copepod
836	2337	Sebastes	6	Animalia	Chordata	Actinopterygii	Scorpaeniformes	Sebastidae	Sebastes
836	2338	Octopoteuthis	1	Animalia	Mollusca	Cephalopoda	Oegopsida	Octopoteuthidae	Octopoteuthis
836	2339	Pisces	2	Animalia	Chordata						maybe barracudina
837	2340	Cololabis saira	2	Animalia	Chordata	Actinopterygii	Beloniformes	Scomberesocidae	Cololabis	Cololabis saira
837	2341	Sebastes	1	Animalia	Chordata	Actinopterygii	Scorpaeniformes	Sebastidae	Sebastes
837	2342	Mastigoteuthis dentata	2	Animalia	Mollusca	Cephalopoda	Oegopsida	Mastigoteuthidae	Mastigoteuthis	Mastigoteuthis dentata	ID by Bill Walker
838	2343	Cololabis saira	4	Animalia	Chordata	Actinopterygii	Beloniformes	Scomberesocidae	Cololabis	Cololabis saira	2 frozen for iso
838	2344	Gonatus	1	Animalia	Mollusca	Cephalopoda	Oegopsida	Gonatidae	Gonatus
838	2345	Pisces	2	Animalia	Chordata
839	2346	Icichthys lockingtoni	2	Animalia	Chordata	Actinopterygii	Perciformes	Centrolophidae	Icichthys	Icichthys lockingtoni
839	2347	Cololabis saira	1	Animalia	Chordata	Actinopterygii	Beloniformes	Scomberesocidae	Cololabis	Cololabis saira
839	2348	Pisces	7	Animalia	Chordata
840	2349	Calanoida	12	Animalia	Arthropoda	Hexanaupila	Calanoida				calanoid copepod
840	2350	Hyperiidae	2	Animalia	Arthropoda	Malacostraca	Amphipoda	Hyperiidae			purple
840	2351	Phyllospadix	1	Plantae	Tracheophyta	Magnoliopsida	Alismatales	Cymodoceaceae	Phyllospadix
840	2352	Octopoteuthis	1	Animalia	Mollusca	Cephalopoda	Oegopsida	Octopoteuthidae	Octopoteuthis
840	2353	Octopus	1	Animalia	Mollusca	Cephalopoda	Octopoda	Octopodidae			ID by Bill Walker
840	2354	Sebastes	2	Animalia	Chordata	Actinopterygii	Scorpaeniformes	Sebastidae	Sebastes
840	2355	Pisces	14	Animalia	Chordata
840	2356	Decapodiformes	1	Animalia	Mollusca	Cephalopoda
840	2357	Pleuronectiformes	1	Animalia	Chordata	Actinopterygii	Pleuronectiformes
841	2358	Cololabis saira	7	Animalia	Chordata	Actinopterygii	Beloniformes	Scomberesocidae	Cololabis	Cololabis saira
841	2359	Sebastes	1	Animalia	Chordata	Actinopterygii	Scorpaeniformes	Sebastidae	Sebastes
841	2360	Decapodiformes	2	Animalia	Mollusca	Cephalopoda
841	2361	Engraulis mordax	2	Animalia	Chordata	Actinopterygii	Clupeiformes	Engraulidae	Engraulis	Engraulis mordax
842	2362	Decapoda	1	Animalia	Arthropoda	Malacostraca	Decapoda
842	2363	Lestidiops ringens	14	Animalia	Chordata	Actinopterygii	Aulopiformes	Paralepididae	Lestidiops	Lestidiops ringens
842	2364	Nansenia	1	Animalia	Chordata	Actinopterygii	Argentiniformes	Microstomatidae	Nansenia
842	2365	Pisces	1	Animalia	Chordata
842	2366	Sebastes	21	Animalia	Chordata	Actinopterygii	Scorpaeniformes	Sebastidae	Sebastes
842	2367	Cololabis saira	1	Animalia	Chordata	Actinopterygii	Beloniformes	Scomberesocidae	Cololabis	Cololabis saira
842	2368	Pleuronectiformes	1	Animalia	Chordata	Actinopterygii	Pleuronectiformes
842	2369	Decapodiformes	2	Animalia	Mollusca	Cephalopoda
842	2370	Japetella heathi	1	Animalia	Mollusca	Cephalopoda	Octopoda	Amphitretidae	Japetella	Japetella heathi
842	2371	Octopoteuthis	2	Animalia	Mollusca	Cephalopoda	Oegopsida	Octopoteuthidae	Octopoteuthis
842	2372	Gonatus	6	Animalia	Mollusca	Cephalopoda	Oegopsida	Gonatidae	Gonatus
842	2373	Mastigoteuthis dentata	1	Animalia	Mollusca	Cephalopoda	Oegopsida	Mastigoteuthidae	Mastigoteuthis	Mastigoteuthis dentata	ID by Bill Walker
842	2374	Icichthys lockingtoni	1	Animalia	Chordata	Actinopterygii	Perciformes	Centrolophidae	Icichthys	Icichthys lockingtoni
842	2375	Lestidiops ringens	1	Animalia	Chordata	Actinopterygii	Aulopiformes	Paralepididae	Lestidiops	Lestidiops ringens
842	2376	Scomber japonicus	1	Animalia	Chordata	Actinopterygii	Perciformes	Scombridae	Scomber	Scomber japonicas
843	2377	Cololabis saira	5	Animalia	Chordata	Actinopterygii	Beloniformes	Scomberesocidae	Cololabis	Cololabis saira
843	2378	Pisces	2	Animalia	Chordata
843	2379	Gonatus	2	Animalia	Mollusca	Cephalopoda	Oegopsida	Gonatidae	Gonatus
844	2380	Cololabis saira	5	Animalia	Chordata	Actinopterygii	Beloniformes	Scomberesocidae	Cololabis	Cololabis saira
844	2381	Sebastes	1	Animalia	Chordata	Actinopterygii	Scorpaeniformes	Sebastidae	Sebastes
845	2382	Engraulis mordax	1	Animalia	Chordata	Actinopterygii	Clupeiformes	Engraulidae	Engraulis	Engraulis mordax
845	2383	Euphausiidae	26	Animalia	Arthropoda	Malacostraca	Euphausiacea	Euphausiidae
846	2384	Sebastes	1	Animalia	Chordata	Actinopterygii	Scorpaeniformes	Sebastidae	Sebastes
846	2385	Decapodiformes	1	Animalia	Mollusca	Cephalopoda
846	2386	Phronima sedentaria	2	Animalia	Arthropoda	Malacostraca	Amphipoda	Phronimidae	Phronima	Phronima sedentaria
846	2387	Decapoda	15	Animalia	Arthropoda	Malacostraca	Decapoda
847	2388	Euphausiidae	7	Animalia	Arthropoda	Malacostraca	Euphausiacea	Euphausiidae
847	2389	Phronima sedentaria	1	Animalia	Arthropoda	Malacostraca	Amphipoda	Phronimidae	Phronima	Phronima sedentaria
847	2390	Decapodiformes	1	Animalia	Mollusca	Cephalopoda
847	2391	Pisces	1	Animalia	Chordata
847	2392	Engraulis mordax	1	Animalia	Chordata	Actinopterygii	Clupeiformes	Engraulidae	Engraulis	Engraulis mordax
848	2393	Pisces	1	Animalia	Chordata
849	2394	Euphausiidae	4	Animalia	Arthropoda	Malacostraca	Euphausiacea	Euphausiidae
850	2395	Pleocyemata	87	Animalia	Arthropoda	Malacostraca	Decapoda				Megalope.Larvae
850	2396	Calanoida	1	Animalia	Arthropoda	Hexanaupila	Calanoida
850	2397	Sebastes	1	Animalia	Chordata	Actinopterygii	Scorpaeniformes	Sebastidae	Sebastes
850	2398	Lestidiops ringens	1	Animalia	Chordata	Actinopterygii	Aulopiformes	Paralepididae	Lestidiops	Lestidiops ringens
850	2399	Decapodiformes	1	Animalia	Mollusca	Cephalopoda
850	2400	Gonatus	8	Animalia	Mollusca	Cephalopoda	Oegopsida	Gonatidae	Gonatus
850	2401	Pisces	1	Animalia	Chordata
851	2402	Engraulis mordax	1	Animalia	Chordata	Actinopterygii	Clupeiformes	Engraulidae	Engraulis	Engraulis mordax
852	2403	Euphausiidae	4	Animalia	Arthropoda	Malacostraca	Euphausiacea	Euphausiidae
852	2404	Pleocyemata	1	Animalia	Arthropoda	Malacostraca	Decapoda
853	2405	Engraulis mordax	2	Animalia	Chordata	Actinopterygii	Clupeiformes	Engraulidae	Engraulis	Engraulis mordax
853	2406	Pterotracheoidea	1	Animalia	Mollusca	Gastropoda
853	2407	Pisces	1	Animalia	Chordata
853	2408	Euphausiidae	2	Animalia	Arthropoda	Malacostraca	Euphausiacea	Euphausiidae
853	2409	Decapoda	1	Animalia	Arthropoda	Malacostraca	Decapoda
855	2410	Pisces	1	Animalia	Chordata
855	2411	Euphausiidae	1	Animalia	Arthropoda	Malacostraca	Euphausiacea	Euphausiidae
856	2412	Pterotracheoidea	1	Animalia	Mollusca	Gastropoda
857	2413	Pterotracheoidea	5	Animalia	Mollusca	Gastropoda
857	2414	Euphausiidae	1	Animalia	Arthropoda	Malacostraca	Euphausiacea	Euphausiidae
858	2415	Pterotracheoidea	2	Animalia	Mollusca	Gastropoda
858	2416	Phronima sedentaria	2	Animalia	Arthropoda	Malacostraca	Amphipoda	Phronimidae	Phronima	Phronima sedentaria
858	2417	Euphausiidae	2	Animalia	Arthropoda	Malacostraca	Euphausiacea	Euphausiidae
858	2418	Stenobrachius leucopsarus	1	Animalia	Chordata	Actinopterygii	Myctophiformes	Myctophidae	Stenobrachius	Stenobrachius leucopsarus
914	2718	Euphausiidae	227	Animalia	Arthropoda	Malacostraca	Euphausiacea	Euphausiidae
914	2719	Pterotracheoidea	11	Animalia	Mollusca	Gastropoda
914	2720	Japetella heathi	12	Animalia	Mollusca	Cephalopoda	Octopoda	Amphitretidae	Japetella	Japetella heathi
914	2721	Gonatopsis	1	Animalia	Mollusca	Cephalopoda	Oegopsida	Gonatidae	Gonatopsis
914	2722	Gonatus	2	Animalia	Mollusca	Cephalopoda	Oegopsida	Gonatidae	Gonatus
914	2723	Onychoteuthis borealijaponica	8	Animalia	Mollusca	Cephalopoda	Oegopsida	Onychoteuthidae	Onychoteuthis	Onychoteuthis borealijaponica
914	2724	Decapodiformes	7	Animalia	Mollusca	Cephalopoda					larval squid
914	2725	Sebastes	2	Animalia	Chordata	Actinopterygii	Scorpaeniformes	Sebastidae	Sebastes
914	2726	Icichthys lockingtoni	1	Animalia	Chordata	Actinopterygii	Perciformes	Centrolophidae	Icichthys	Icichthys lockingtoni
914	2727	Trachurus symmetricus	1	Animalia	Chordata	Actinopterygii	Perciformes	Carangidae	Trachurus	Trachurus symmetricus
914	2728	Tarletonbeania crenularis	3	Animalia	Chordata	Actinopterygii	Myctophiformes	Myctophidae	Tarletonbeania	Tarletonbeania crenularis
915	2729	Sebastes	1	Animalia	Chordata	Actinopterygii	Scorpaeniformes	Sebastidae	Sebastes
915	2730	Engraulis mordax	5	Animalia	Chordata	Actinopterygii	Clupeiformes	Engraulidae	Engraulis	Engraulis mordax
915	2731	Sardinops sagax	4	Animalia	Chordata	Actinopterygii	Clupeiformes	Clupeidae	Sardinops	Sardinops sagax
915	2732	Cololabis saira	4	Animalia	Chordata	Actinopterygii	Beloniformes	Scomberesocidae	Cololabis	Cololabis saira
916	2733	Engraulis mordax	14	Animalia	Chordata	Actinopterygii	Clupeiformes	Engraulidae	Engraulis	Engraulis mordax
916	2734	Onychoteuthis borealijaponica	4	Animalia	Mollusca	Cephalopoda	Oegopsida	Onychoteuthidae	Onychoteuthis	Onychoteuthis borealijaponica
916	2735	Decapodiformes	2	Animalia	Mollusca	Cephalopoda					larval squid
917	2736	Euphausiidae	2	Animalia	Arthropoda	Malacostraca	Euphausiacea	Euphausiidae
917	2737	Oxycephalidae	2	Animalia	Arthropoda	Malacostraca	Amphipoda	Oxycephalidae
917	2738	Engraulis mordax	7	Animalia	Chordata	Actinopterygii	Clupeiformes	Engraulidae	Engraulis	Engraulis mordax
917	2739	Sardinops sagax	1	Animalia	Chordata	Actinopterygii	Clupeiformes	Clupeidae	Sardinops	Sardinops sagax
918	2740	Hyperiidae	1	Animalia	Arthropoda	Malacostraca	Amphipoda	Hyperiidae
918	2741	Oxycephalidae	1	Animalia	Arthropoda	Malacostraca	Amphipoda	Oxycephalidae
918	2742	Decapodiformes	18	Animalia	Mollusca	Cephalopoda					larval squid
918	2743	Onychoteuthis borealijaponica	3	Animalia	Mollusca	Cephalopoda	Oegopsida	Onychoteuthidae	Onychoteuthis	Onychoteuthis borealijaponica
918	2744	Gonatus	2	Animalia	Mollusca	Cephalopoda	Oegopsida	Gonatidae	Gonatus
918	2745	Sebastes	19	Animalia	Chordata	Actinopterygii	Scorpaeniformes	Sebastidae	Sebastes
918	2746	Icichthys lockingtoni	2	Animalia	Chordata	Actinopterygii	Perciformes	Centrolophidae	Icichthys	Icichthys lockingtoni
919	2747	Decapoda	87	Animalia	Arthropoda	Malacostraca	Decapoda
919	2748	Sebastes	2	Animalia	Chordata	Actinopterygii	Scorpaeniformes	Sebastidae	Sebastes
919	2749	Pisces	2	Animalia	Chordata
919	2750	Onychoteuthis borealijaponica	21	Animalia	Mollusca	Cephalopoda	Oegopsida	Onychoteuthidae	Onychoteuthis	Onychoteuthis borealijaponica
919	2751	Gonatus	3	Animalia	Mollusca	Cephalopoda	Oegopsida	Gonatidae	Gonatus
919	2752	Decapodiformes	2	Animalia	Mollusca	Cephalopoda					larval squid
919	2753	Japetella heathi	2	Animalia	Mollusca	Cephalopoda	Octopoda	Amphitretidae	Japetella	Japetella heathi
920	2754	Amphipoda	2	Animalia	Arthropoda	Malacostraca	Amphipoda
920	2755	Decapodiformes	4	Animalia	Mollusca	Cephalopoda					larval squid
920	2756	Onychoteuthis borealijaponica	64	Animalia	Mollusca	Cephalopoda	Oegopsida	Onychoteuthidae	Onychoteuthis	Onychoteuthis borealijaponica
920	2757	Gonatopsis	3	Animalia	Mollusca	Cephalopoda	Oegopsida	Gonatidae	Gonatopsis
920	2758	Japetella heathi	3	Animalia	Mollusca	Cephalopoda	Octopoda	Amphitretidae	Japetella	Japetella heathi
920	2759	Gonatus	1	Animalia	Mollusca	Cephalopoda	Oegopsida	Gonatidae	Gonatus
920	2760	Sebastes	6	Animalia	Chordata	Actinopterygii	Scorpaeniformes	Sebastidae	Sebastes
920	2761	Icichthys lockingtoni	3	Animalia	Chordata	Actinopterygii	Perciformes	Centrolophidae	Icichthys	Icichthys lockingtoni
920	2762	Tarletonbeania crenularis	9	Animalia	Chordata	Actinopterygii	Myctophiformes	Myctophidae	Tarletonbeania	Tarletonbeania crenularis
920	2763	Lestidiops ringens	7	Animalia	Chordata	Actinopterygii	Aulopiformes	Paralepididae	Lestidiops	Lestidiops ringens
920	2764	Engraulis mordax	1	Animalia	Chordata	Actinopterygii	Clupeiformes	Engraulidae	Engraulis	Engraulis mordax
920	2765	Pisces	3	Animalia	Chordata
920	2766	Scomber japonicus	1	Animalia	Chordata	Actinopterygii	Perciformes	Scombridae	Scomber	Scomber japonicas
921	2767	Oxycephalidae	1	Animalia	Arthropoda	Malacostraca	Amphipoda	Oxycephalidae
921	2768	Euphausiidae	3	Animalia	Arthropoda	Malacostraca	Euphausiacea	Euphausiidae
921	2769	Sardinops sagax	1	Animalia	Chordata	Actinopterygii	Clupeiformes	Clupeidae	Sardinops	Sardinops sagax
921	2770	Pisces	1	Animalia	Chordata
921	2771	Onychoteuthis borealijaponica	5	Animalia	Mollusca	Cephalopoda	Oegopsida	Onychoteuthidae	Onychoteuthis	Onychoteuthis borealijaponica
921	2772	Decapodiformes	2	Animalia	Mollusca	Cephalopoda					larval squid
921	2773	Japetella heathi	2	Animalia	Mollusca	Cephalopoda	Octopoda	Amphitretidae	Japetella	Japetella heathi
922	2774	Euphausiidae	1	Animalia	Arthropoda	Malacostraca	Euphausiacea	Euphausiidae
922	2775	Pisces	1	Animalia	Chordata
922	2776	Engraulis mordax	1	Animalia	Chordata	Actinopterygii	Clupeiformes	Engraulidae	Engraulis	Engraulis mordax
922	2777	Decapodiformes	7	Animalia	Mollusca	Cephalopoda					larval squid
923	2778	Pisces	1	Animalia	Chordata
923	2779	Onychoteuthis borealijaponica	3	Animalia	Mollusca	Cephalopoda	Oegopsida	Onychoteuthidae	Onychoteuthis	Onychoteuthis borealijaponica
924	2780	Euphausiidae	1	Animalia	Arthropoda	Malacostraca	Euphausiacea	Euphausiidae
924	2781	Phronima sedentaria	1	Animalia	Arthropoda	Malacostraca	Amphipoda	Phronimidae	Phronima	Phronima sedentaria
924	2782	Tunicata	4	Animalia	Chordata
924	2783	Sardinops sagax	2	Animalia	Chordata	Actinopterygii	Clupeiformes	Clupeidae	Sardinops	Sardinops sagax
924	2784	Onychoteuthis borealijaponica	1	Animalia	Mollusca	Cephalopoda	Oegopsida	Onychoteuthidae	Onychoteuthis	Onychoteuthis borealijaponica
924	2785	Tarletonbeania crenularis	1	Animalia	Chordata	Actinopterygii	Myctophiformes	Myctophidae	Tarletonbeania	Tarletonbeania crenularis
925	2786	Engraulis mordax	45	Animalia	Chordata	Actinopterygii	Clupeiformes	Engraulidae	Engraulis	Engraulis mordax
925	2787	Lestidiops ringens	1	Animalia	Chordata	Actinopterygii	Aulopiformes	Paralepididae	Lestidiops	Lestidiops ringens
925	2788	Japetella heathi	1	Animalia	Mollusca	Cephalopoda	Octopoda	Amphitretidae	Japetella	Japetella heathi
925	2789	Decapodiformes	2	Animalia	Mollusca	Cephalopoda					larval squid
925	2790	Gonatus	4	Animalia	Mollusca	Cephalopoda	Oegopsida	Gonatidae	Gonatus
925	2791	Onychoteuthis borealijaponica	4	Animalia	Mollusca	Cephalopoda	Oegopsida	Onychoteuthidae	Onychoteuthis	Onychoteuthis borealijaponica
925	2792	Trachurus symmetricus	1	Animalia	Chordata	Actinopterygii	Perciformes	Carangidae	Trachurus	Trachurus symmetricus
925	2793	Pisces	1	Animalia	Chordata
926	2794	Euphausiidae	27	Animalia	Arthropoda	Malacostraca	Euphausiacea	Euphausiidae
926	2795	Pterotracheoidea	1	Animalia	Mollusca	Gastropoda
926	2796	Onychoteuthis borealijaponica	4	Animalia	Mollusca	Cephalopoda	Oegopsida	Onychoteuthidae	Onychoteuthis	Onychoteuthis borealijaponica
926	2797	Gonatus	14	Animalia	Mollusca	Cephalopoda	Oegopsida	Gonatidae	Gonatus
926	2798	Engraulis mordax	1	Animalia	Chordata	Actinopterygii	Clupeiformes	Engraulidae	Engraulis	Engraulis mordax
926	2799	Tarletonbeania crenularis	1	Animalia	Chordata	Actinopterygii	Myctophiformes	Myctophidae	Tarletonbeania	Tarletonbeania crenularis
926	2800	Pisces	1	Animalia	Chordata
927	2801	Onychoteuthis borealijaponica	1	Animalia	Mollusca	Cephalopoda	Oegopsida	Onychoteuthidae	Onychoteuthis	Onychoteuthis borealijaponica
927	2802	Japetella heathi	3	Animalia	Mollusca	Cephalopoda	Octopoda	Amphitretidae	Japetella	Japetella heathi
927	2803	Trachurus symmetricus	5	Animalia	Chordata	Actinopterygii	Perciformes	Carangidae	Trachurus	Trachurus symmetricus
927	2804	Engraulis mordax	11	Animalia	Chordata	Actinopterygii	Clupeiformes	Engraulidae	Engraulis	Engraulis mordax
927	2805	Icichthys lockingtoni	4	Animalia	Chordata	Actinopterygii	Perciformes	Centrolophidae	Icichthys	Icichthys lockingtoni
927	2806	Pisces	1	Animalia	Chordata
927	2807	Stenobrachius leucopsarus	1	Animalia	Chordata	Actinopterygii	Myctophiformes	Myctophidae	Stenobrachius	Stenobrachius leucopsarus
928	2808	Decapoda	37	Animalia	Arthropoda	Malacostraca	Decapoda
928	2809	Cololabis saira	7	Animalia	Chordata	Actinopterygii	Beloniformes	Scomberesocidae	Cololabis	Cololabis saira
928	2810	Pisces	1	Animalia	Chordata
928	2811	Decapodiformes	1	Animalia	Mollusca	Cephalopoda					larval squid
929	2812	Siphonophorae	1	Animalia	Cnidaria	Hydrozoa	Siphonophorae
929	2813	Euphausiidae	8	Animalia	Arthropoda	Malacostraca	Euphausiacea	Euphausiidae
929	2814	Japetella heathi	3	Animalia	Mollusca	Cephalopoda	Octopoda	Amphitretidae	Japetella	Japetella heathi
929	2815	Decapodiformes	1	Animalia	Mollusca	Cephalopoda					larval squid
929	2816	Onychoteuthis borealijaponica	1	Animalia	Mollusca	Cephalopoda	Oegopsida	Onychoteuthidae	Onychoteuthis	Onychoteuthis borealijaponica
929	2817	Gonatus	1	Animalia	Mollusca	Cephalopoda	Oegopsida	Gonatidae	Gonatus
929	2818	Decapodiformes	1	Animalia	Mollusca	Cephalopoda
929	2819	Engraulis mordax	28	Animalia	Chordata	Actinopterygii	Clupeiformes	Engraulidae	Engraulis	Engraulis mordax
929	2820	Sebastes	16	Animalia	Chordata	Actinopterygii	Scorpaeniformes	Sebastidae	Sebastes
929	2821	Trachurus symmetricus	39	Animalia	Chordata	Actinopterygii	Perciformes	Carangidae	Trachurus	Trachurus symmetricus
929	2822	Icichthys lockingtoni	18	Animalia	Chordata	Actinopterygii	Perciformes	Centrolophidae	Icichthys	Icichthys lockingtoni
929	2823	Scomber japonicus	1	Animalia	Chordata	Actinopterygii	Perciformes	Scombridae	Scomber	Scomber japonicas
929	2824	Sardinops sagax	67	Animalia	Chordata	Actinopterygii	Clupeiformes	Clupeidae	Sardinops	Sardinops sagax
929	2825	Hyperiidae	3	Animalia	Arthropoda	Malacostraca	Amphipoda	Hyperiidae
929	2826	Amphipoda	1	Animalia	Arthropoda	Malacostraca	Amphipoda
930	2827	Sardinops sagax	80	Animalia	Chordata	Actinopterygii	Clupeiformes	Clupeidae	Sardinops	Sardinops sagax
930	2828	Engraulis mordax	1	Animalia	Chordata	Actinopterygii	Clupeiformes	Engraulidae	Engraulis	Engraulis mordax
931	2829	Onychoteuthis borealijaponica	5	Animalia	Mollusca	Cephalopoda	Oegopsida	Onychoteuthidae	Onychoteuthis	Onychoteuthis borealijaponica
931	2830	Decapodiformes	1	Animalia	Mollusca	Cephalopoda					larval squid
931	2831	Lestidiops ringens	1	Animalia	Chordata	Actinopterygii	Aulopiformes	Paralepididae	Lestidiops	Lestidiops ringens
931	2832	Scomber japonicus	1	Animalia	Chordata	Actinopterygii	Perciformes	Scombridae	Scomber	Scomber japonicas
931	2833	Pisces	2	Animalia	Chordata
932	2834	Euphausiidae	27	Animalia	Arthropoda	Malacostraca	Euphausiacea	Euphausiidae
932	2835	Decapodiformes	5	Animalia	Mollusca	Cephalopoda					larval squid
932	2836	Onychoteuthis borealijaponica	2	Animalia	Mollusca	Cephalopoda	Oegopsida	Onychoteuthidae	Onychoteuthis	Onychoteuthis borealijaponica
932	2837	Trachurus symmetricus	15	Animalia	Chordata	Actinopterygii	Perciformes	Carangidae	Trachurus	Trachurus symmetricus
932	2838	Chilara taylori	1	Animalia	Chordata	Actinopterygii	Ophidiformes	Ophidiidae	Chilara	Chilara taylori
932	2839	Pisces	4	Animalia	Chordata
932	2840	Sebastes	31	Animalia	Chordata	Actinopterygii	Scorpaeniformes	Sebastidae	Sebastes
932	2841	Munididae	1	Animalia	Arthropoda	Malacostraca	Decapoda	Munididae
932	2842	Oxycephalidae	3	Animalia	Arthropoda	Malacostraca	Amphipoda	Oxycephalidae
933	2843	Euphausia pacifica	781	Animalia	Arthropoda	Malacostraca	Euphausiacea	Euphausiidae	Euphausia	Euphausia pacifica
933	2844	Pterotracheoidea	4	Animalia	Mollusca	Gastropoda
933	2845	Icichthys lockingtoni	1	Animalia	Chordata	Actinopterygii	Perciformes	Centrolophidae	Icichthys	Icichthys lockingtoni
933	2846	Sebastes	52	Animalia	Chordata	Actinopterygii	Scorpaeniformes	Sebastidae	Sebastes
933	2847	Sardinops sagax	1	Animalia	Chordata	Actinopterygii	Clupeiformes	Clupeidae	Sardinops	Sardinops sagax
933	2848	Tarletonbeania crenularis	1	Animalia	Chordata	Actinopterygii	Myctophiformes	Myctophidae	Tarletonbeania	Tarletonbeania crenularis
933	2849	Trachurus symmetricus	2	Animalia	Chordata	Actinopterygii	Perciformes	Carangidae	Trachurus	Trachurus symmetricus
933	2850	Onychoteuthis borealijaponica	4	Animalia	Mollusca	Cephalopoda	Oegopsida	Onychoteuthidae	Onychoteuthis	Onychoteuthis borealijaponica
933	2851	Decapodiformes	12	Animalia	Mollusca	Cephalopoda					larval squid
933	2852	Japetella heathi	6	Animalia	Mollusca	Cephalopoda	Octopoda	Amphitretidae	Japetella	Japetella heathi
933	2853	Decapodiformes	1	Animalia	Mollusca	Cephalopoda
933	2854	Gonatus	1	Animalia	Mollusca	Cephalopoda	Oegopsida	Gonatidae	Gonatus
934	2855	Sebastes	11	Animalia	Chordata	Actinopterygii	Scorpaeniformes	Sebastidae	Sebastes
934	2856	Japetella heathi	1	Animalia	Mollusca	Cephalopoda	Octopoda	Amphitretidae	Japetella	Japetella heathi
934	2857	Onychoteuthis borealijaponica	10	Animalia	Mollusca	Cephalopoda	Oegopsida	Onychoteuthidae	Onychoteuthis	Onychoteuthis borealijaponica
934	2858	Decapodiformes	7	Animalia	Mollusca	Cephalopoda					larval squid
935	2859	Euphausiidae	1	Animalia	Arthropoda	Malacostraca	Euphausiacea	Euphausiidae
935	2860	Sebastes	1	Animalia	Chordata	Actinopterygii	Scorpaeniformes	Sebastidae	Sebastes
935	2861	Onychoteuthis borealijaponica	1	Animalia	Mollusca	Cephalopoda	Oegopsida	Onychoteuthidae	Onychoteuthis	Onychoteuthis borealijaponica
936	2862	Engraulis mordax	4	Animalia	Chordata	Actinopterygii	Clupeiformes	Engraulidae	Engraulis	Engraulis mordax
936	2863	Gonatopsis	1	Animalia	Mollusca	Cephalopoda	Oegopsida	Gonatidae	Gonatopsis
937	2864	Pterotracheoidea	2	Animalia	Mollusca	Gastropoda
937	2865	Decapodiformes	2	Animalia	Mollusca	Cephalopoda					larval squid
937	2866	Engraulis mordax	49	Animalia	Chordata	Actinopterygii	Clupeiformes	Engraulidae	Engraulis	Engraulis mordax
937	2867	Sardinops sagax	28	Animalia	Chordata	Actinopterygii	Clupeiformes	Clupeidae	Sardinops	Sardinops sagax
938	2868	Phronima sedentaria	1	Animalia	Arthropoda	Malacostraca	Amphipoda	Phronimidae	Phronima	Phronima sedentaria
938	2869	Decapoda	1	Animalia	Arthropoda	Malacostraca	Decapoda
938	2870	Decapodiformes	18	Animalia	Mollusca	Cephalopoda					larval squid
938	2871	Onychoteuthis borealijaponica	5	Animalia	Mollusca	Cephalopoda	Oegopsida	Onychoteuthidae	Onychoteuthis	Onychoteuthis borealijaponica
938	2872	Japetella heathi	2	Animalia	Mollusca	Cephalopoda	Octopoda	Amphitretidae	Japetella	Japetella heathi
938	2873	Sebastes	8	Animalia	Chordata	Actinopterygii	Scorpaeniformes	Sebastidae	Sebastes
938	2874	Icichthys lockingtoni	3	Animalia	Chordata	Actinopterygii	Perciformes	Centrolophidae	Icichthys	Icichthys lockingtoni
938	2875	Pleuronectiformes	7	Animalia	Chordata	Actinopterygii	Pleuronectiformes
939	2876	Euphausia pacifica	32	Animalia	Arthropoda	Malacostraca	Euphausiacea	Euphausiidae	Euphausia	Euphausia pacifica
939	2877	Hyperiidae	1	Animalia	Arthropoda	Malacostraca	Amphipoda	Hyperiidae			red
939	2878	Phronima sedentaria	8	Animalia	Arthropoda	Malacostraca	Amphipoda	Phronimidae	Phronima	Phronima sedentaria
939	2879	Decapoda	1	Animalia	Arthropoda	Malacostraca	Decapoda
939	2880	Onychoteuthis borealijaponica	2	Animalia	Mollusca	Cephalopoda	Oegopsida	Onychoteuthidae	Onychoteuthis	Onychoteuthis borealijaponica
939	2881	Gonatus	4	Animalia	Mollusca	Cephalopoda	Oegopsida	Gonatidae	Gonatus
939	2882	Decapodiformes	3	Animalia	Mollusca	Cephalopoda					larval squid
939	2883	Pterotracheoidea	4	Animalia	Mollusca	Gastropoda
939	2884	Engraulis mordax	1	Animalia	Chordata	Actinopterygii	Clupeiformes	Engraulidae	Engraulis	Engraulis mordax
939	2885	Sebastes	3	Animalia	Chordata	Actinopterygii	Scorpaeniformes	Sebastidae	Sebastes
939	2886	Lestidiops ringens	1	Animalia	Chordata	Actinopterygii	Aulopiformes	Paralepididae	Lestidiops	Lestidiops ringens
939	2887	Magnisudis atlantica	2	Animalia	Chordata	Actinopterygii	Aulopiformes	Paralepididae	Magnisudis	Magnisudis atlantica
939	2888	Tarletonbeania crenularis	3	Animalia	Chordata	Actinopterygii	Myctophiformes	Myctophidae	Tarletonbeania	Tarletonbeania crenularis
940	2889	Engraulis mordax	1	Animalia	Chordata	Actinopterygii	Clupeiformes	Engraulidae	Engraulis	Engraulis mordax
940	2890	Trachurus symmetricus	1	Animalia	Chordata	Actinopterygii	Perciformes	Carangidae	Trachurus	Trachurus symmetricus
940	2891	Euphausiidae	28	Animalia	Arthropoda	Malacostraca	Euphausiacea	Euphausiidae
940	2892	Scomber japonicus	1	Animalia	Chordata	Actinopterygii	Perciformes	Scombridae	Scomber	Scomber japonicas
941	2893	Munididae	1	Animalia	Arthropoda	Malacostraca	Decapoda	Munididae
941	2894	Sebastes	108	Animalia	Chordata	Actinopterygii	Scorpaeniformes	Sebastidae	Sebastes
941	2895	Pisces	1	Animalia	Chordata						maybe trachiuris symmetricus
941	2896	Pteropoda	5	Animalia	Mollusca	Gastropoda	Pteropoda
941	2897	Onychoteuthis borealijaponica	2	Animalia	Mollusca	Cephalopoda	Oegopsida	Onychoteuthidae	Onychoteuthis	Onychoteuthis borealijaponica
941	2898	Decapodiformes	9	Animalia	Mollusca	Cephalopoda					larval squid
942	2899	Engraulis mordax	2	Animalia	Chordata	Actinopterygii	Clupeiformes	Engraulidae	Engraulis	Engraulis mordax
942	2900	Sardinops sagax	1	Animalia	Chordata	Actinopterygii	Clupeiformes	Clupeidae	Sardinops	Sardinops sagax
942	2901	Onychoteuthis borealijaponica	3	Animalia	Mollusca	Cephalopoda	Oegopsida	Onychoteuthidae	Onychoteuthis	Onychoteuthis borealijaponica
942	2902	Pisces	1	Animalia	Chordata						maybe myctophid
943	2903	Decapodiformes	1	Animalia	Mollusca	Cephalopoda					larval squid
943	2904	Pisces	1	Animalia	Chordata						maybe anchovy
944	2905	Phronima sedentaria	3	Animalia	Arthropoda	Malacostraca	Amphipoda	Phronimidae	Phronima	Phronima sedentaria
944	2906	Sebastes	4	Animalia	Chordata	Actinopterygii	Scorpaeniformes	Sebastidae	Sebastes
944	2907	Pisces	1	Animalia	Chordata
944	2908	Onychoteuthis borealijaponica	2	Animalia	Mollusca	Cephalopoda	Oegopsida	Onychoteuthidae	Onychoteuthis	Onychoteuthis borealijaponica
945	2909	Euphausiidae	167	Animalia	Arthropoda	Malacostraca	Euphausiacea	Euphausiidae
945	2910	Phronima sedentaria	9	Animalia	Arthropoda	Malacostraca	Amphipoda	Phronimidae	Phronima	Phronima sedentaria
945	2911	Japetella heathi	1	Animalia	Mollusca	Cephalopoda	Octopoda	Amphitretidae	Japetella	Japetella heathi
945	2912	Decapodiformes	1	Animalia	Mollusca	Cephalopoda
945	2913	Icichthys lockingtoni	1	Animalia	Chordata	Actinopterygii	Perciformes	Centrolophidae	Icichthys	Icichthys lockingtoni
946	2914	Engraulis mordax	53	Animalia	Chordata	Actinopterygii	Clupeiformes	Engraulidae	Engraulis	Engraulis mordax
946	2915	Sardinops sagax	17	Animalia	Chordata	Actinopterygii	Clupeiformes	Clupeidae	Sardinops	Sardinops sagax
946	2916	Cololabis saira	1	Animalia	Chordata	Actinopterygii	Beloniformes	Scomberesocidae	Cololabis	Cololabis saira
947	2917	Cololabis saira	1	Animalia	Chordata	Actinopterygii	Beloniformes	Scomberesocidae	Cololabis	Cololabis saira
948	2918	Pterotracheoidea	1	Animalia	Mollusca	Gastropoda					radula only
948	2919	Euphausiidae	3	Animalia	Arthropoda	Malacostraca	Euphausiacea	Euphausiidae
948	2920	Cololabis saira	3	Animalia	Chordata	Actinopterygii	Beloniformes	Scomberesocidae	Cololabis	Cololabis saira
948	2921	Engraulis mordax	3	Animalia	Chordata	Actinopterygii	Clupeiformes	Engraulidae	Engraulis	Engraulis mordax
949	2922	Euphausiidae	1	Animalia	Arthropoda	Malacostraca	Euphausiacea	Euphausiidae
949	2923	Engraulis mordax	4	Animalia	Chordata	Actinopterygii	Clupeiformes	Engraulidae	Engraulis	Engraulis mordax
949	2924	Cololabis saira	8	Animalia	Chordata	Actinopterygii	Beloniformes	Scomberesocidae	Cololabis	Cololabis saira
949	2925	Decapodiformes	4	Animalia	Mollusca	Cephalopoda
949	2926	Japetella heathi	2	Animalia	Mollusca	Cephalopoda	Octopoda	Amphitretidae	Japetella	Japetella heathi
950	2927	Phronima sedentaria	1	Animalia	Arthropoda	Malacostraca	Amphipoda	Phronimidae	Phronima	Phronima sedentaria
950	2928	Euphausiidae	9	Animalia	Arthropoda	Malacostraca	Euphausiacea	Euphausiidae
950	2929	Sardinops sagax	3	Animalia	Chordata	Actinopterygii	Clupeiformes	Clupeidae	Sardinops	Sardinops sagax
950	2930	Japetella heathi	1	Animalia	Mollusca	Cephalopoda	Octopoda	Amphitretidae	Japetella	Japetella heathi
951	2931	Euphausiidae	12	Animalia	Arthropoda	Malacostraca	Euphausiacea	Euphausiidae
951	2932	Icichthys lockingtoni	1	Animalia	Chordata	Actinopterygii	Perciformes	Centrolophidae	Icichthys	Icichthys lockingtoni
951	2933	Sardinops sagax	11	Animalia	Chordata	Actinopterygii	Clupeiformes	Clupeidae	Sardinops	Sardinops sagax
951	2934	Engraulis mordax	7	Animalia	Chordata	Actinopterygii	Clupeiformes	Engraulidae	Engraulis	Engraulis mordax
951	2935	Japetella heathi	10	Animalia	Mollusca	Cephalopoda	Octopoda	Amphitretidae	Japetella	Japetella heathi
951	2936	Gonatus	2	Animalia	Mollusca	Cephalopoda	Oegopsida	Gonatidae	Gonatus
952	2937	Icichthys lockingtoni	1	Animalia	Chordata	Actinopterygii	Perciformes	Centrolophidae	Icichthys	Icichthys lockingtoni
952	2938	Engraulis mordax	32	Animalia	Chordata	Actinopterygii	Clupeiformes	Engraulidae	Engraulis	Engraulis mordax
952	2939	Euphausiidae	2	Animalia	Arthropoda	Malacostraca	Euphausiacea	Euphausiidae
952	2940	Sardinops sagax	1	Animalia	Chordata	Actinopterygii	Clupeiformes	Clupeidae	Sardinops	Sardinops sagax
953	2941	Onychoteuthis borealijaponica	1	Animalia	Mollusca	Cephalopoda	Oegopsida	Onychoteuthidae	Onychoteuthis	Onychoteuthis borealijaponica
953	2942	Pisces	4	Animalia	Chordata
953	2943	Sardinops sagax	1	Animalia	Chordata	Actinopterygii	Clupeiformes	Clupeidae	Sardinops	Sardinops sagax
954	2944	Pisces	2	Animalia	Chordata
954	2945	Gonatus	2	Animalia	Mollusca	Cephalopoda	Oegopsida	Gonatidae	Gonatus
955	2946	Cololabis saira	4	Animalia	Chordata	Actinopterygii	Beloniformes	Scomberesocidae	Cololabis	Cololabis saira
955	2947	Trachurus symmetricus	1	Animalia	Chordata	Actinopterygii	Perciformes	Carangidae	Trachurus	Trachurus symmetricus
955	2948	Engraulis mordax	91	Animalia	Chordata	Actinopterygii	Clupeiformes	Engraulidae	Engraulis	Engraulis mordax
955	2949	Sardinops sagax	25	Animalia	Chordata	Actinopterygii	Clupeiformes	Clupeidae	Sardinops	Sardinops sagax
956	2950	Cololabis saira	1	Animalia	Chordata	Actinopterygii	Beloniformes	Scomberesocidae	Cololabis	Cololabis saira
956	2951	Engraulis mordax	56	Animalia	Chordata	Actinopterygii	Clupeiformes	Engraulidae	Engraulis	Engraulis mordax
956	2952	Sardinops sagax	9	Animalia	Chordata	Actinopterygii	Clupeiformes	Clupeidae	Sardinops	Sardinops sagax
957	2953	Euphausiidae	3	Animalia	Arthropoda	Malacostraca	Euphausiacea	Euphausiidae
957	2954	Engraulis mordax	1	Animalia	Chordata	Actinopterygii	Clupeiformes	Engraulidae	Engraulis	Engraulis mordax
958	2955	Euphausiidae	1	Animalia	Arthropoda	Malacostraca	Euphausiacea	Euphausiidae
958	2956	Pleocyemata	2	Animalia	Arthropoda	Malacostraca	Decapoda
958	2957	Pisces	1	Animalia	Chordata
958	2958	Onychoteuthis borealijaponica	2	Animalia	Mollusca	Cephalopoda	Oegopsida	Onychoteuthidae	Onychoteuthis	Onychoteuthis borealijaponica
958	2959	Japetella heathi	3	Animalia	Mollusca	Cephalopoda	Octopoda	Amphitretidae	Japetella	Japetella heathi
959	2960	Oxycephalidae	1	Animalia	Arthropoda	Malacostraca	Amphipoda	Oxycephalidae
959	2961	Euphausia pacifica	151	Animalia	Arthropoda	Malacostraca	Euphausiacea	Euphausiidae	Euphausia	Euphausia pacifica
959	2962	Pisces	31	Animalia	Chordata
959	2963	Sebastes	1	Animalia	Chordata	Actinopterygii	Scorpaeniformes	Sebastidae	Sebastes
960	2964	Hyperiidae	4	Animalia	Arthropoda	Malacostraca	Amphipoda	Hyperiidae			purple
960	2965	Pleocyemata	2	Animalia	Arthropoda	Malacostraca	Decapoda
960	2966	Euphausiidae	61	Animalia	Arthropoda	Malacostraca	Euphausiacea	Euphausiidae
960	2967	Icichthys lockingtoni	1	Animalia	Chordata	Actinopterygii	Perciformes	Centrolophidae	Icichthys	Icichthys lockingtoni
960	2968	Sebastes	1	Animalia	Chordata	Actinopterygii	Scorpaeniformes	Sebastidae	Sebastes
960	2969	Decapodiformes	2	Animalia	Mollusca	Cephalopoda					larval squid
961	2970	Hyperiidae	1	Animalia	Arthropoda	Malacostraca	Amphipoda	Hyperiidae
961	2971	Sebastes	3	Animalia	Chordata	Actinopterygii	Scorpaeniformes	Sebastidae	Sebastes
961	2972	Pisces	1	Animalia	Chordata
962	2973	Euphausiidae	1	Animalia	Arthropoda	Malacostraca	Euphausiacea	Euphausiidae
962	2974	Phronima sedentaria	1	Animalia	Arthropoda	Malacostraca	Amphipoda	Phronimidae	Phronima	Phronima sedentaria
962	2975	Sebastes	1	Animalia	Chordata	Actinopterygii	Scorpaeniformes	Sebastidae	Sebastes
962	2976	Decapodiformes	1	Animalia	Mollusca	Cephalopoda					larval squid
962	2977	Onychoteuthis borealijaponica	1	Animalia	Mollusca	Cephalopoda	Oegopsida	Onychoteuthidae	Onychoteuthis	Onychoteuthis borealijaponica
962	2978	Pisces	65	Animalia	Chordata
963	2979	Decapodiformes	1	Animalia	Mollusca	Cephalopoda					larval squid
963	2980	Sebastes	5	Animalia	Chordata	Actinopterygii	Scorpaeniformes	Sebastidae	Sebastes
963	2981	Cololabis saira	1	Animalia	Chordata	Actinopterygii	Beloniformes	Scomberesocidae	Cololabis	Cololabis saira
963	2982	Pisces	25	Animalia	Chordata
964	2983	Phronima sedentaria	6	Animalia	Arthropoda	Malacostraca	Amphipoda	Phronimidae	Phronima	Phronima sedentaria
964	2984	Tunicata	6	Animalia	Chordata
964	2985	Pisces	3	Animalia	Chordata
965	2986	Phronima sedentaria	1	Animalia	Arthropoda	Malacostraca	Amphipoda	Phronimidae	Phronima	Phronima sedentaria
965	2987	Euphausiidae	4	Animalia	Arthropoda	Malacostraca	Euphausiacea	Euphausiidae
965	2988	Icichthys lockingtoni	3	Animalia	Chordata	Actinopterygii	Perciformes	Centrolophidae	Icichthys	Icichthys lockingtoni
965	2989	Cololabis saira	2	Animalia	Chordata	Actinopterygii	Beloniformes	Scomberesocidae	Cololabis	Cololabis saira
965	2990	Engraulis mordax	1	Animalia	Chordata	Actinopterygii	Clupeiformes	Engraulidae	Engraulis	Engraulis mordax
965	2991	Sebastes	5	Animalia	Chordata	Actinopterygii	Scorpaeniformes	Sebastidae	Sebastes
965	2992	Decapodiformes	5	Animalia	Mollusca	Cephalopoda					larval squid
965	2993	Gonatus	8	Animalia	Mollusca	Cephalopoda	Oegopsida	Gonatidae	Gonatus
965	2994	Octopoteuthis	1	Animalia	Mollusca	Cephalopoda	Oegopsida	Octopoteuthidae	Octopoteuthis
965	2995	Protomyctophum crockeri	1	Animalia	Chordata	Actinopterygii	Myctophiformes	Myctophidae	Protomyctophum	Protomyctophum crockeri
966	2996	Tunicata	1	Animalia	Chordata
966	2997	Euphausiidae	1	Animalia	Arthropoda	Malacostraca	Euphausiacea	Euphausiidae
966	2998	Decapodiformes	2	Animalia	Mollusca	Cephalopoda					larval squid
966	2999	Sebastes	2	Animalia	Chordata	Actinopterygii	Scorpaeniformes	Sebastidae	Sebastes
966	3000	Cololabis saira	2	Animalia	Chordata	Actinopterygii	Beloniformes	Scomberesocidae	Cololabis	Cololabis saira
966	3001	Pisces	1	Animalia	Chordata
967	3002	Phronima sedentaria	2	Animalia	Arthropoda	Malacostraca	Amphipoda	Phronimidae	Phronima	Phronima sedentaria
967	3003	Pleocyemata	2	Animalia	Arthropoda	Malacostraca	Decapoda
967	3004	Engraulis mordax	1	Animalia	Chordata	Actinopterygii	Clupeiformes	Engraulidae	Engraulis	Engraulis mordax
967	3005	Sebastes	1	Animalia	Chordata	Actinopterygii	Scorpaeniformes	Sebastidae	Sebastes
968	3006	Phronima sedentaria	1	Animalia	Arthropoda	Malacostraca	Amphipoda	Phronimidae	Phronima	Phronima sedentaria
968	3007	Euphausiidae	1	Animalia	Arthropoda	Malacostraca	Euphausiacea	Euphausiidae
968	3008	Icichthys lockingtoni	5	Animalia	Chordata	Actinopterygii	Perciformes	Centrolophidae	Icichthys	Icichthys lockingtoni
968	3009	Japetella heathi	2	Animalia	Mollusca	Cephalopoda	Octopoda	Amphitretidae	Japetella	Japetella heathi
968	3010	Decapodiformes	1	Animalia	Mollusca	Cephalopoda					larval squid
968	3011	Decapodiformes	1	Animalia	Mollusca	Cephalopoda
968	3012	Sebastes	9	Animalia	Chordata	Actinopterygii	Scorpaeniformes	Sebastidae	Sebastes
969	3013	Tunicata	1	Animalia	Chordata
969	3014	Phronima sedentaria	1	Animalia	Arthropoda	Malacostraca	Amphipoda	Phronimidae	Phronima	Phronima sedentaria
969	3015	Euphausiidae	153	Animalia	Arthropoda	Malacostraca	Euphausiacea	Euphausiidae
969	3016	Cololabis saira	1	Animalia	Chordata	Actinopterygii	Beloniformes	Scomberesocidae	Cololabis	Cololabis saira
969	3017	Pisces	1	Animalia	Chordata
970	3018	Euphausiidae	13	Animalia	Arthropoda	Malacostraca	Euphausiacea	Euphausiidae
970	3019	Decapodiformes	1	Animalia	Mollusca	Cephalopoda					larval squid
970	3020	Japetella heathi	2	Animalia	Mollusca	Cephalopoda	Octopoda	Amphitretidae	Japetella	Japetella heathi
971	3021	Amphipoda	1	Animalia	Arthropoda	Malacostraca	Amphipoda
971	3022	Tunicata	1	Animalia	Chordata
971	3023	Onychoteuthis borealijaponica	1	Animalia	Mollusca	Cephalopoda	Oegopsida	Onychoteuthidae	Onychoteuthis	Onychoteuthis borealijaponica
972	3024	Euphausiidae	29	Animalia	Arthropoda	Malacostraca	Euphausiacea	Euphausiidae
972	3025	Onychoteuthis borealijaponica	1	Animalia	Mollusca	Cephalopoda	Oegopsida	Onychoteuthidae	Onychoteuthis	Onychoteuthis borealijaponica
972	3026	Cololabis saira	1	Animalia	Chordata	Actinopterygii	Beloniformes	Scomberesocidae	Cololabis	Cololabis saira
973	3027	Tunicata	1	Animalia	Chordata
973	3028	Pleocyemata	1	Animalia	Arthropoda	Malacostraca	Decapoda
973	3029	Decapodiformes	2	Animalia	Mollusca	Cephalopoda					larval squid
973	3030	Sebastes	1	Animalia	Chordata	Actinopterygii	Scorpaeniformes	Sebastidae	Sebastes
973	3031	Icichthys lockingtoni	2	Animalia	Chordata	Actinopterygii	Perciformes	Centrolophidae	Icichthys	Icichthys lockingtoni
973	3032	Pleuronectiformes	1	Animalia	Chordata	Actinopterygii	Pleuronectiformes
973	3033	Euphausiidae	2	Animalia	Arthropoda	Malacostraca	Euphausiacea	Euphausiidae
974	3034	Isopoda	1	Animalia	Arthropoda	Malacostraca	Isopoda
974	3035	Amphipoda	1	Animalia	Arthropoda	Malacostraca	Amphipoda
974	3036	Sebastes	1	Animalia	Chordata	Actinopterygii	Scorpaeniformes	Sebastidae	Sebastes
974	3037	Cololabis saira	3	Animalia	Chordata	Actinopterygii	Beloniformes	Scomberesocidae	Cololabis	Cololabis saira
974	3038	Decapodiformes	1	Animalia	Mollusca	Cephalopoda					larval squid
974	3039	Gonatus	5	Animalia	Mollusca	Cephalopoda	Oegopsida	Gonatidae	Gonatus
974	3040	Japetella heathi	5	Animalia	Mollusca	Cephalopoda	Octopoda	Amphitretidae	Japetella	Japetella heathi
975	3041	Sardinops sagax	1	Animalia	Chordata	Actinopterygii	Clupeiformes	Clupeidae	Sardinops	Sardinops sagax
975	3042	Pisces	1	Animalia	Chordata
975	3043	Gonatus	1	Animalia	Mollusca	Cephalopoda	Oegopsida	Gonatidae	Gonatus
975	3044	Japetella heathi	2	Animalia	Mollusca	Cephalopoda	Octopoda	Amphitretidae	Japetella	Japetella heathi
976	3045	Decapodiformes	1	Animalia	Mollusca	Cephalopoda					larval squid
976	3046	Gonatopsis	7	Animalia	Mollusca	Cephalopoda	Oegopsida	Gonatidae	Gonatopsis
977	3047	Tarletonbeania crenularis	2	Animalia	Chordata	Actinopterygii	Myctophiformes	Myctophidae	Tarletonbeania	Tarletonbeania crenularis
977	3048	Icichthys lockingtoni	3	Animalia	Chordata	Actinopterygii	Perciformes	Centrolophidae	Icichthys	Icichthys lockingtoni
977	3049	Pleuronectiformes	5	Animalia	Chordata	Actinopterygii	Pleuronectiformes
977	3050	Sebastes	3	Animalia	Chordata	Actinopterygii	Scorpaeniformes	Sebastidae	Sebastes
977	3051	Pisces	1	Animalia	Chordata						whole vcl present, plus non-distinct otoliths, doesn't match anything in ID book or otherwise familiar from the region
977	3052	Japetella heathi	6	Animalia	Mollusca	Cephalopoda	Octopoda	Amphitretidae	Japetella	Japetella heathi
977	3053	Gonatopsis	13	Animalia	Mollusca	Cephalopoda	Oegopsida	Gonatidae	Gonatopsis
977	3054	Decapodiformes	2	Animalia	Mollusca	Cephalopoda					larval squid
979	3055	Pisces	1	Animalia	Chordata
979	3056	Gonatopsis	3	Animalia	Mollusca	Cephalopoda	Oegopsida	Gonatidae	Gonatopsis
980	3057	Phronima sedentaria	1	Animalia	Arthropoda	Malacostraca	Amphipoda	Phronimidae	Phronima	Phronima sedentaria
980	3058	Gonatopsis	1	Animalia	Mollusca	Cephalopoda	Oegopsida	Gonatidae	Gonatopsis
980	3059	Engraulis mordax	1	Animalia	Chordata	Actinopterygii	Clupeiformes	Engraulidae	Engraulis	Engraulis mordax
981	3060	Pteropoda	1	Animalia	Mollusca	Gastropoda	Pteropoda
981	3061	Pleocyemata	1	Animalia	Arthropoda	Malacostraca	Decapoda
981	3062	Cololabis saira	6	Animalia	Chordata	Actinopterygii	Beloniformes	Scomberesocidae	Cololabis	Cololabis saira
982	3063	Pisces	1	Animalia	Chordata
983	3064	Japetella heathi	1	Animalia	Mollusca	Cephalopoda	Octopoda	Amphitretidae	Japetella	Japetella heathi
983	3065	Cololabis saira	1	Animalia	Chordata	Actinopterygii	Beloniformes	Scomberesocidae	Cololabis	Cololabis saira
984	3066	Phronima sedentaria	1	Animalia	Arthropoda	Malacostraca	Amphipoda	Phronimidae	Phronima	Phronima sedentaria
984	3067	Cololabis saira	1	Animalia	Chordata	Actinopterygii	Beloniformes	Scomberesocidae	Cololabis	Cololabis saira
985	3068	Pterotracheoidea	1	Animalia	Mollusca	Gastropoda
986	3069	Sardinops sagax	1	Animalia	Chordata	Actinopterygii	Clupeiformes	Clupeidae	Sardinops	Sardinops sagax
986	3070	Cololabis saira	4	Animalia	Chordata	Actinopterygii	Beloniformes	Scomberesocidae	Cololabis	Cololabis saira
987	3071	Phyllospadix	1	Plantae	Tracheophyta	Magnoliopsida	Alismatales	Cymodoceaceae	Phyllospadix
987	3072	Cololabis saira	9	Animalia	Chordata	Actinopterygii	Beloniformes	Scomberesocidae	Cololabis	Cololabis saira
989	3073	Sardinops sagax	1	Animalia	Chordata	Actinopterygii	Clupeiformes	Clupeidae	Sardinops	Sardinops sagax
989	3074	Trachurus symmetricus	1	Animalia	Chordata	Actinopterygii	Perciformes	Carangidae	Trachurus	Trachurus symmetricus	large, tail missing
990	3075	Trachurus symmetricus	5	Animalia	Chordata	Actinopterygii	Perciformes	Carangidae	Trachurus	Trachurus symmetricus
991	3076	Pisces	1	Animalia	Chordata
992	3077	Euphausiidae	1	Animalia	Arthropoda	Malacostraca	Euphausiacea	Euphausiidae
992	3078	Cololabis saira	2	Animalia	Chordata	Actinopterygii	Beloniformes	Scomberesocidae	Cololabis	Cololabis saira
992	3079	Pisces	1	Animalia	Chordata						otolith, may be myctophid
993	3080	Onychoteuthis borealijaponica	1	Animalia	Mollusca	Cephalopoda	Oegopsida	Onychoteuthidae	Onychoteuthis	Onychoteuthis borealijaponica
993	3081	Cololabis saira	6	Animalia	Chordata	Actinopterygii	Beloniformes	Scomberesocidae	Cololabis	Cololabis saira
994	3082	Trachurus symmetricus	1	Animalia	Chordata	Actinopterygii	Perciformes	Carangidae	Trachurus	Trachurus symmetricus
994	3083	Euphausiidae	2	Animalia	Arthropoda	Malacostraca	Euphausiacea	Euphausiidae
995	3084	Cololabis saira	3	Animalia	Chordata	Actinopterygii	Beloniformes	Scomberesocidae	Cololabis	Cololabis saira
996	3085	Cololabis saira	1	Animalia	Chordata	Actinopterygii	Beloniformes	Scomberesocidae	Cololabis	Cololabis saira
996	3086	Japetella heathi	1	Animalia	Mollusca	Cephalopoda	Octopoda	Amphitretidae	Japetella	Japetella heathi
996	3087	Octopoteuthis	1	Animalia	Mollusca	Cephalopoda	Oegopsida	Octopoteuthidae	Octopoteuthis
996	3088	Gonatus	4	Animalia	Mollusca	Cephalopoda	Oegopsida	Gonatidae	Gonatus
997	3089	Phronima sedentaria	1	Animalia	Arthropoda	Malacostraca	Amphipoda	Phronimidae	Phronima	Phronima sedentaria
997	3090	Euphausia pacifica	5	Animalia	Arthropoda	Malacostraca	Euphausiacea	Euphausiidae	Euphausia	Euphausia pacifica
998	3091	Amphipoda	1	Animalia	Arthropoda	Malacostraca	Amphipoda
998	3092	Octopoteuthis	1	Animalia	Mollusca	Cephalopoda	Oegopsida	Octopoteuthidae	Octopoteuthis
999	3093	Pterotracheoidea	1	Animalia	Mollusca	Gastropoda
999	3094	Cololabis saira	20	Animalia	Chordata	Actinopterygii	Beloniformes	Scomberesocidae	Cololabis	Cololabis saira
999	3095	Engraulis mordax	1	Animalia	Chordata	Actinopterygii	Clupeiformes	Engraulidae	Engraulis	Engraulis mordax
999	3096	Sebastes	2	Animalia	Chordata	Actinopterygii	Scorpaeniformes	Sebastidae	Sebastes
999	3097	Sardinops sagax	1	Animalia	Chordata	Actinopterygii	Clupeiformes	Clupeidae	Sardinops	Sardinops sagax
999	3098	Onychoteuthis borealijaponica	6	Animalia	Mollusca	Cephalopoda	Oegopsida	Onychoteuthidae	Onychoteuthis	Onychoteuthis borealijaponica
999	3099	Japetella heathi	12	Animalia	Mollusca	Cephalopoda	Octopoda	Amphitretidae	Japetella	Japetella heathi
1000	3100	Decapoda	1	Animalia	Arthropoda	Malacostraca	Decapoda
1000	3101	Euphausiidae	4	Animalia	Arthropoda	Malacostraca	Euphausiacea	Euphausiidae
1000	3102	Sebastes	150	Animalia	Chordata	Actinopterygii	Scorpaeniformes	Sebastidae	Sebastes
1000	3103	Pleuronectiformes	4	Animalia	Chordata	Actinopterygii	Pleuronectiformes
1000	3104	Icichthys lockingtoni	1	Animalia	Chordata	Actinopterygii	Perciformes	Centrolophidae	Icichthys	Icichthys lockingtoni
1000	3105	Trachurus symmetricus	4	Animalia	Chordata	Actinopterygii	Perciformes	Carangidae	Trachurus	Trachurus symmetricus
1000	3106	Japetella heathi	2	Animalia	Mollusca	Cephalopoda	Octopoda	Amphitretidae	Japetella	Japetella heathi
1000	3107	Decapodiformes	15	Animalia	Mollusca	Cephalopoda					larval squid
1000	3108	Onychoteuthis borealijaponica	8	Animalia	Mollusca	Cephalopoda	Oegopsida	Onychoteuthidae	Onychoteuthis	Onychoteuthis borealijaponica
1000	3109	Gonatus	1	Animalia	Mollusca	Cephalopoda	Oegopsida	Gonatidae	Gonatus
1001	3110	Euphausiidae	3	Animalia	Arthropoda	Malacostraca	Euphausiacea	Euphausiidae
1001	3111	Hyperiidae	1	Animalia	Arthropoda	Malacostraca	Amphipoda	Hyperiidae
1001	3112	Pterotracheoidea	9	Animalia	Mollusca	Gastropoda
1001	3113	Sebastes	1	Animalia	Chordata	Actinopterygii	Scorpaeniformes	Sebastidae	Sebastes
1001	3114	Engraulis mordax	3	Animalia	Chordata	Actinopterygii	Clupeiformes	Engraulidae	Engraulis	Engraulis mordax
1001	3115	Gonatus	1	Animalia	Mollusca	Cephalopoda	Oegopsida	Gonatidae	Gonatus
1002	3116	Engraulis mordax	17	Animalia	Chordata	Actinopterygii	Clupeiformes	Engraulidae	Engraulis	Engraulis mordax
1003	3117	Euphausiidae	2	Animalia	Arthropoda	Malacostraca	Euphausiacea	Euphausiidae
1003	3118	Pisces	1	Animalia	Chordata
1003	3119	Decapodiformes	1	Animalia	Mollusca	Cephalopoda					larval squid
1004	3120	Pterotracheoidea	2	Animalia	Mollusca	Gastropoda
1004	3121	Euphausiidae	77	Animalia	Arthropoda	Malacostraca	Euphausiacea	Euphausiidae
1004	3122	Sebastes	1	Animalia	Chordata	Actinopterygii	Scorpaeniformes	Sebastidae	Sebastes
1005	3123	Pterotracheoidea	5	Animalia	Mollusca	Gastropoda
1005	3124	Japetella heathi	1	Animalia	Mollusca	Cephalopoda	Octopoda	Amphitretidae	Japetella	Japetella heathi
1005	3125	Decapodiformes	1	Animalia	Mollusca	Cephalopoda
1005	3126	Lestidiops ringens	1	Animalia	Chordata	Actinopterygii	Aulopiformes	Paralepididae	Lestidiops	Lestidiops ringens
1005	3127	Engraulis mordax	29	Animalia	Chordata	Actinopterygii	Clupeiformes	Engraulidae	Engraulis	Engraulis mordax
1005	3128	Euphausiidae	44	Animalia	Arthropoda	Malacostraca	Euphausiacea	Euphausiidae
1005	3129	Sebastes	1	Animalia	Chordata	Actinopterygii	Scorpaeniformes	Sebastidae	Sebastes
1005	3130	Triphoturus mexicanus	1	Animalia	Chordata	Actinopterygii	Myctophiformes	Myctophidae	Triphoturus	Triphoturus mexicanus
1006	3131	Euphausiidae	3	Animalia	Arthropoda	Malacostraca	Euphausiacea	Euphausiidae
1006	3132	Pterotracheoidea	2	Animalia	Mollusca	Gastropoda
1006	3133	Pisces	1	Animalia	Chordata
1007	3134	Euphausiidae	88	Animalia	Arthropoda	Malacostraca	Euphausiacea	Euphausiidae
1007	3135	Pterotracheoidea	14	Animalia	Mollusca	Gastropoda
1007	3136	Pisces	1	Animalia	Chordata
1008	3137	Euphausiidae	16	Animalia	Arthropoda	Malacostraca	Euphausiacea	Euphausiidae
1008	3138	Decapoda	1	Animalia	Arthropoda	Malacostraca	Decapoda
1008	3139	Pterotracheoidea	1	Animalia	Mollusca	Gastropoda
1008	3140	Lestidiops ringens	1	Animalia	Chordata	Actinopterygii	Aulopiformes	Paralepididae	Lestidiops	Lestidiops ringens
1008	3141	Cololabis saira	1	Animalia	Chordata	Actinopterygii	Beloniformes	Scomberesocidae	Cololabis	Cololabis saira
1008	3142	Pisces	1	Animalia	Chordata
1009	3143	Hyperiidae	1	Animalia	Arthropoda	Malacostraca	Amphipoda	Hyperiidae
1009	3144	Cololabis saira	1	Animalia	Chordata	Actinopterygii	Beloniformes	Scomberesocidae	Cololabis	Cololabis saira
1009	3145	Nansenia	2	Animalia	Chordata	Actinopterygii	Argentiniformes	Microstomatidae	Nansenia
1009	3146	Sebastes	2	Animalia	Chordata	Actinopterygii	Scorpaeniformes	Sebastidae	Sebastes
1009	3147	Japetella heathi	1	Animalia	Mollusca	Cephalopoda	Octopoda	Amphitretidae	Japetella	Japetella heathi
1009	3148	Decapodiformes	2	Animalia	Mollusca	Cephalopoda					larval squid
1010	3149	Nansenia	44	Animalia	Chordata	Actinopterygii	Argentiniformes	Microstomatidae	Nansenia
1010	3150	Cololabis saira	1	Animalia	Chordata	Actinopterygii	Beloniformes	Scomberesocidae	Cololabis	Cololabis saira
1010	3151	Lestidiops ringens	1	Animalia	Chordata	Actinopterygii	Aulopiformes	Paralepididae	Lestidiops	Lestidiops ringens
1010	3152	Engraulis mordax	1	Animalia	Chordata	Actinopterygii	Clupeiformes	Engraulidae	Engraulis	Engraulis mordax
1010	3153	Decapoda	1	Animalia	Arthropoda	Malacostraca	Decapoda				zoea
1010	3154	Hyperiidae	2	Animalia	Arthropoda	Malacostraca	Amphipoda	Hyperiidae
1011	3155	Pterotracheoidea	1	Animalia	Mollusca	Gastropoda
1011	3156	Euphausiidae	8	Animalia	Arthropoda	Malacostraca	Euphausiacea	Euphausiidae
1011	3157	Decapodiformes	1	Animalia	Mollusca	Cephalopoda					larval squid
1011	3158	Pisces	1	Animalia	Chordata
1011	3159	Engraulis mordax	5	Animalia	Chordata	Actinopterygii	Clupeiformes	Engraulidae	Engraulis	Engraulis mordax
1012	3160	Euphausiidae	4	Animalia	Arthropoda	Malacostraca	Euphausiacea	Euphausiidae
1012	3161	Pterotracheoidea	6	Animalia	Mollusca	Gastropoda
1012	3162	Trachurus symmetricus	2	Animalia	Chordata	Actinopterygii	Perciformes	Carangidae	Trachurus	Trachurus symmetricus
1012	3163	Engraulis mordax	28	Animalia	Chordata	Actinopterygii	Clupeiformes	Engraulidae	Engraulis	Engraulis mordax
1012	3164	Octopoteuthis	1	Animalia	Mollusca	Cephalopoda	Oegopsida	Octopoteuthidae	Octopoteuthis
1012	3165	Japetella heathi	1	Animalia	Mollusca	Cephalopoda	Octopoda	Amphitretidae	Japetella	Japetella heathi
1012	3166	Gonatus	20	Animalia	Mollusca	Cephalopoda	Oegopsida	Gonatidae	Gonatus
1013	3167	Pterotracheoidea	17	Animalia	Mollusca	Gastropoda
1013	3168	Euphausiidae	1	Animalia	Arthropoda	Malacostraca	Euphausiacea	Euphausiidae
1013	3169	Cololabis saira	2	Animalia	Chordata	Actinopterygii	Beloniformes	Scomberesocidae	Cololabis	Cololabis saira
1013	3170	Engraulis mordax	1	Animalia	Chordata	Actinopterygii	Clupeiformes	Engraulidae	Engraulis	Engraulis mordax
1013	3171	Japetella heathi	4	Animalia	Mollusca	Cephalopoda	Octopoda	Amphitretidae	Japetella	Japetella heathi
1013	3172	Gonatus	5	Animalia	Mollusca	Cephalopoda	Oegopsida	Gonatidae	Gonatus
1014	3173	Euphausia pacifica	498	Animalia	Arthropoda	Malacostraca	Euphausiacea	Euphausiidae	Euphausia	Euphausia pacifica
1014	3174	Pleocyemata	1	Animalia	Arthropoda	Malacostraca	Decapoda
1014	3175	Oxycephalidae	13	Animalia	Arthropoda	Malacostraca	Amphipoda	Oxycephalidae
1014	3176	Sebastes	1	Animalia	Chordata	Actinopterygii	Scorpaeniformes	Sebastidae	Sebastes
1014	3177	Pisces	2	Animalia	Chordata
1014	3178	Gonatus	1	Animalia	Mollusca	Cephalopoda	Oegopsida	Gonatidae	Gonatus
1014	3179	Onychoteuthis borealijaponica	1	Animalia	Mollusca	Cephalopoda	Oegopsida	Onychoteuthidae	Onychoteuthis	Onychoteuthis borealijaponica
1014	3180	Japetella heathi	1	Animalia	Mollusca	Cephalopoda	Octopoda	Amphitretidae	Japetella	Japetella heathi
1015	3181	Pleocyemata	1	Animalia	Arthropoda	Malacostraca	Decapoda
1015	3182	Cololabis saira	2	Animalia	Chordata	Actinopterygii	Beloniformes	Scomberesocidae	Cololabis	Cololabis saira
1015	3183	Engraulis mordax	74	Animalia	Chordata	Actinopterygii	Clupeiformes	Engraulidae	Engraulis	Engraulis mordax
1015	3184	Decapodiformes	1	Animalia	Mollusca	Cephalopoda					larval squid
1015	3185	Tarletonbeania crenularis	1	Animalia	Chordata	Actinopterygii	Myctophiformes	Myctophidae	Tarletonbeania	Tarletonbeania crenularis
1016	3186	Euphausiidae	1	Animalia	Arthropoda	Malacostraca	Euphausiacea	Euphausiidae
1016	3187	Hyperiidae	2	Animalia	Arthropoda	Malacostraca	Amphipoda	Hyperiidae
1016	3188	Pterotracheoidea	23	Animalia	Mollusca	Gastropoda
1016	3189	Trachurus symmetricus	1	Animalia	Chordata	Actinopterygii	Perciformes	Carangidae	Trachurus	Trachurus symmetricus
1016	3190	Pisces	1	Animalia	Chordata
1017	3191	Pterotracheoidea	1	Animalia	Mollusca	Gastropoda
1017	3192	Euphausiidae	2	Animalia	Arthropoda	Malacostraca	Euphausiacea	Euphausiidae
1017	3193	Munididae	4	Animalia	Arthropoda	Malacostraca	Decapoda	Munididae			larval
1017	3194	Cololabis saira	1	Animalia	Chordata	Actinopterygii	Beloniformes	Scomberesocidae	Cololabis	Cololabis saira
1017	3195	Decapodiformes	2	Animalia	Mollusca	Cephalopoda					larval squid
1018	3196	Euphausia pacifica	95	Animalia	Arthropoda	Malacostraca	Euphausiacea	Euphausiidae	Euphausia	Euphausia pacifica
1018	3197	Hyperiidae	1	Animalia	Arthropoda	Malacostraca	Amphipoda	Hyperiidae
1018	3198	Japetella heathi	4	Animalia	Mollusca	Cephalopoda	Octopoda	Amphitretidae	Japetella	Japetella heathi
1018	3199	Decapodiformes	1	Animalia	Mollusca	Cephalopoda					larval squid
1019	3200	Munididae	49	Animalia	Arthropoda	Malacostraca	Decapoda	Munididae			larval
1019	3201	Oxycephalidae	1	Animalia	Arthropoda	Malacostraca	Amphipoda	Oxycephalidae
1019	3202	Pisces	1	Animalia	Chordata
1019	3203	Tarletonbeania crenularis	6	Animalia	Chordata	Actinopterygii	Myctophiformes	Myctophidae	Tarletonbeania	Tarletonbeania crenularis
1020	3204	Pisces	2	Animalia	Chordata
1021	3205	Pleocyemata	1	Animalia	Arthropoda	Malacostraca	Decapoda
1021	3206	Pterotracheoidea	3	Animalia	Mollusca	Gastropoda
1021	3207	Decapoda	1	Animalia	Arthropoda	Malacostraca	Decapoda
1021	3208	Euphausiidae	57	Animalia	Arthropoda	Malacostraca	Euphausiacea	Euphausiidae
1021	3209	Octopus rubescens	1	Animalia	Mollusca	Cephalopoda	Octopoda	Octopodidae	Octopus	Octopus rubescens
1021	3210	Onychoteuthis borealijaponica	1	Animalia	Mollusca	Cephalopoda	Oegopsida	Onychoteuthidae	Onychoteuthis	Onychoteuthis borealijaponica
1021	3211	Tarletonbeania crenularis	2	Animalia	Chordata	Actinopterygii	Myctophiformes	Myctophidae	Tarletonbeania	Tarletonbeania crenularis
1021	3212	Pisces	4	Animalia	Chordata
1021	3213	Trachurus symmetricus	1	Animalia	Chordata	Actinopterygii	Perciformes	Carangidae	Trachurus	Trachurus symmetricus
1022	3214	Cololabis saira	1	Animalia	Chordata	Actinopterygii	Beloniformes	Scomberesocidae	Cololabis	Cololabis saira
1022	3215	Sardinops sagax	2	Animalia	Chordata	Actinopterygii	Clupeiformes	Clupeidae	Sardinops	Sardinops sagax
1022	3216	Euphausiidae	6	Animalia	Arthropoda	Malacostraca	Euphausiacea	Euphausiidae
1022	3217	Pisces	3	Animalia	Chordata
1022	3218	Gonatus	18	Animalia	Mollusca	Cephalopoda	Oegopsida	Gonatidae	Gonatus
1022	3219	Octopus rubescens	1	Animalia	Mollusca	Cephalopoda	Octopoda	Octopodidae	Octopus	Octopus rubescens
1023	3220	Hyperiidae	1	Animalia	Arthropoda	Malacostraca	Amphipoda	Hyperiidae
1023	3221	Pterotracheoidea	3	Animalia	Mollusca	Gastropoda
1023	3222	Euphausiidae	23	Animalia	Arthropoda	Malacostraca	Euphausiacea	Euphausiidae
1023	3223	Gonatus	9	Animalia	Mollusca	Cephalopoda	Oegopsida	Gonatidae	Gonatus
1023	3224	Octopoteuthis	1	Animalia	Mollusca	Cephalopoda	Oegopsida	Octopoteuthidae	Octopoteuthis
1023	3225	Sebastes	1	Animalia	Chordata	Actinopterygii	Scorpaeniformes	Sebastidae	Sebastes
1023	3226	Pisces	3	Animalia	Chordata
1024	3227	Oxycephalidae	5	Animalia	Arthropoda	Malacostraca	Amphipoda	Oxycephalidae
1024	3228	Euphausiidae	1	Animalia	Arthropoda	Malacostraca	Euphausiacea	Euphausiidae
1024	3229	Pterotracheoidea	1	Animalia	Mollusca	Gastropoda
1024	3230	Pisces	4	Animalia	Chordata
1025	3231	Oxycephalidae	3	Animalia	Arthropoda	Malacostraca	Amphipoda	Oxycephalidae
1025	3232	Hyperiidae	1	Animalia	Arthropoda	Malacostraca	Amphipoda	Hyperiidae
1025	3233	Onychoteuthis borealijaponica	1	Animalia	Mollusca	Cephalopoda	Oegopsida	Onychoteuthidae	Onychoteuthis	Onychoteuthis borealijaponica
1026	3234	Engraulis mordax	6	Animalia	Chordata	Actinopterygii	Clupeiformes	Engraulidae	Engraulis	Engraulis mordax
1027	3235	Euphausiidae	1	Animalia	Arthropoda	Malacostraca	Euphausiacea	Euphausiidae
1027	3236	Mysida	1	Animalia	Arthropoda	Malacostraca	Mysida
1027	3237	Nansenia	3	Animalia	Chordata	Actinopterygii	Argentiniformes	Microstomatidae	Nansenia
1027	3238	Tarletonbeania crenularis	39	Animalia	Chordata	Actinopterygii	Myctophiformes	Myctophidae	Tarletonbeania	Tarletonbeania crenularis
1027	3239	Decapodiformes	2	Animalia	Mollusca	Cephalopoda
1027	3240	Pterotracheoidea	8	Animalia	Mollusca	Gastropoda
1027	3241	Sebastes	1	Animalia	Chordata	Actinopterygii	Scorpaeniformes	Sebastidae	Sebastes
1028	3242	Euphausiidae	31	Animalia	Arthropoda	Malacostraca	Euphausiacea	Euphausiidae
1028	3243	Pleocyemata	2	Animalia	Arthropoda	Malacostraca	Decapoda
1028	3244	Gonatus	176	Animalia	Mollusca	Cephalopoda	Oegopsida	Gonatidae	Gonatus
1028	3245	Pisces	4	Animalia	Chordata
1028	3246	Sebastes	2	Animalia	Chordata	Actinopterygii	Scorpaeniformes	Sebastidae	Sebastes
1028	3247	Cololabis saira	2	Animalia	Chordata	Actinopterygii	Beloniformes	Scomberesocidae	Cololabis	Cololabis saira
1028	3248	Nansenia	2	Animalia	Chordata	Actinopterygii	Argentiniformes	Microstomatidae	Nansenia
1029	3249	Nansenia	1	Animalia	Chordata	Actinopterygii	Argentiniformes	Microstomatidae	Nansenia
1029	3250	Sardinops sagax	2	Animalia	Chordata	Actinopterygii	Clupeiformes	Clupeidae	Sardinops	Sardinops sagax
1030	3251	Euphausiidae	1	Animalia	Arthropoda	Malacostraca	Euphausiacea	Euphausiidae
1030	3252	Engraulis mordax	2	Animalia	Chordata	Actinopterygii	Clupeiformes	Engraulidae	Engraulis	Engraulis mordax
1031	3253	Decapoda	1	Animalia	Arthropoda	Malacostraca	Decapoda
1031	3254	Pterotracheoidea	4	Animalia	Mollusca	Gastropoda
1031	3255	Hyperiidae	4	Animalia	Arthropoda	Malacostraca	Amphipoda	Hyperiidae
1031	3256	Tarletonbeania crenularis	9	Animalia	Chordata	Actinopterygii	Myctophiformes	Myctophidae	Tarletonbeania	Tarletonbeania crenularis
1031	3257	Gonatus	6	Animalia	Mollusca	Cephalopoda	Oegopsida	Gonatidae	Gonatus
1032	3258	Euphausiidae	400	Animalia	Arthropoda	Malacostraca	Euphausiacea	Euphausiidae
1032	3259	Sardinops sagax	1	Animalia	Chordata	Actinopterygii	Clupeiformes	Clupeidae	Sardinops	Sardinops sagax
1032	3260	Engraulis mordax	1	Animalia	Chordata	Actinopterygii	Clupeiformes	Engraulidae	Engraulis	Engraulis mordax
1032	3261	Gonatus	4	Animalia	Mollusca	Cephalopoda	Oegopsida	Gonatidae	Gonatus
1032	3262	Trachurus symmetricus	1	Animalia	Chordata	Actinopterygii	Perciformes	Carangidae	Trachurus	Trachurus symmetricus
1032	3263	Pisces	2	Animalia	Chordata
1033	3264	Euphausia pacifica	681	Animalia	Arthropoda	Malacostraca	Euphausiacea	Euphausiidae	Euphausia	Euphausia pacifica
1033	3265	Munididae	9	Animalia	Arthropoda	Malacostraca	Decapoda	Munididae			larval
1034	3266	Pterotracheoidea	15	Animalia	Mollusca	Gastropoda
1034	3267	Euphausiidae	53	Animalia	Arthropoda	Malacostraca	Euphausiacea	Euphausiidae
1034	3268	Engraulis mordax	4	Animalia	Chordata	Actinopterygii	Clupeiformes	Engraulidae	Engraulis	Engraulis mordax
1035	3269	Amphipoda	2	Animalia	Arthropoda	Malacostraca	Amphipoda
1035	3270	Pleocyemata	2	Animalia	Arthropoda	Malacostraca	Decapoda
1035	3271	Pterotracheoidea	10	Animalia	Mollusca	Gastropoda
1035	3272	Euphausiidae	16	Animalia	Arthropoda	Malacostraca	Euphausiacea	Euphausiidae
1035	3273	Trachurus symmetricus	5	Animalia	Chordata	Actinopterygii	Perciformes	Carangidae	Trachurus	Trachurus symmetricus
1035	3274	Cololabis saira	1	Animalia	Chordata	Actinopterygii	Beloniformes	Scomberesocidae	Cololabis	Cololabis saira
1035	3275	Engraulis mordax	2	Animalia	Chordata	Actinopterygii	Clupeiformes	Engraulidae	Engraulis	Engraulis mordax
1036	3276	Decapoda	1	Animalia	Arthropoda	Malacostraca	Decapoda
1036	3277	Euphausiidae	6	Animalia	Arthropoda	Malacostraca	Euphausiacea	Euphausiidae
1036	3278	Amphipoda	1	Animalia	Arthropoda	Malacostraca	Amphipoda
1036	3279	Sardinops sagax	69	Animalia	Chordata	Actinopterygii	Clupeiformes	Clupeidae	Sardinops	Sardinops sagax
1037	3280	Sardinops sagax	30	Animalia	Chordata	Actinopterygii	Clupeiformes	Clupeidae	Sardinops	Sardinops sagax
1038	3281	Engraulis mordax	3	Animalia	Chordata	Actinopterygii	Clupeiformes	Engraulidae	Engraulis	Engraulis mordax
1038	3282	Sardinops sagax	2	Animalia	Chordata	Actinopterygii	Clupeiformes	Clupeidae	Sardinops	Sardinops sagax
1038	3283	Hyperiidae	3	Animalia	Arthropoda	Malacostraca	Amphipoda	Hyperiidae
1039	3284	Sebastes	1	Animalia	Chordata	Actinopterygii	Scorpaeniformes	Sebastidae	Sebastes
1039	3285	Sardinops sagax	28	Animalia	Chordata	Actinopterygii	Clupeiformes	Clupeidae	Sardinops	Sardinops sagax
1040	3286	Sardinops sagax	38	Animalia	Chordata	Actinopterygii	Clupeiformes	Clupeidae	Sardinops	Sardinops sagax
1041	3287	Sardinops sagax	31	Animalia	Chordata	Actinopterygii	Clupeiformes	Clupeidae	Sardinops	Sardinops sagax
1041	3288	Engraulis mordax	80	Animalia	Chordata	Actinopterygii	Clupeiformes	Engraulidae	Engraulis	Engraulis mordax
1041	3289	Diaphus theta	1	Animalia	Chordata	Actinopterygii	Myctophiformes	Myctophidae	Diaphus	Diaphus theta
1042	3290	Euphausiidae	4	Animalia	Arthropoda	Malacostraca	Euphausiacea	Euphausiidae
1042	3291	Sardinops sagax	9	Animalia	Chordata	Actinopterygii	Clupeiformes	Clupeidae	Sardinops	Sardinops sagax
1042	3292	Engraulis mordax	7	Animalia	Chordata	Actinopterygii	Clupeiformes	Engraulidae	Engraulis	Engraulis mordax
1043	3293	Sardinops sagax	2	Animalia	Chordata	Actinopterygii	Clupeiformes	Clupeidae	Sardinops	Sardinops sagax
1044	3294	Sardinops sagax	30	Animalia	Chordata	Actinopterygii	Clupeiformes	Clupeidae	Sardinops	Sardinops sagax
1044	3295	Euphausiidae	1	Animalia	Arthropoda	Malacostraca	Euphausiacea	Euphausiidae
1045	3296	Munididae	1	Animalia	Arthropoda	Malacostraca	Decapoda	Munididae
1045	3297	Engraulis mordax	68	Animalia	Chordata	Actinopterygii	Clupeiformes	Engraulidae	Engraulis	Engraulis mordax
1045	3298	Sardinops sagax	124	Animalia	Chordata	Actinopterygii	Clupeiformes	Clupeidae	Sardinops	Sardinops sagax
1045	3299	Japetella heathi	1	Animalia	Mollusca	Cephalopoda	Octopoda	Amphitretidae	Japetella	Japetella heathi
1045	3300	Onychoteuthis borealijaponica	3	Animalia	Mollusca	Cephalopoda	Oegopsida	Onychoteuthidae	Onychoteuthis	Onychoteuthis borealijaponica
1045	3301	Decapodiformes	1	Animalia	Mollusca	Cephalopoda					larval squid
1046	3302	Pisces	6	Animalia	Chordata
1046	3303	Euphausiidae	1	Animalia	Arthropoda	Malacostraca	Euphausiacea	Euphausiidae
1047	3304	Sardinops sagax	9	Animalia	Chordata	Actinopterygii	Clupeiformes	Clupeidae	Sardinops	Sardinops sagax
1048	3305	Decapoda	37	Animalia	Arthropoda	Malacostraca	Decapoda
1048	3306	Euphausiidae	1	Animalia	Arthropoda	Malacostraca	Euphausiacea	Euphausiidae
1048	3307	Sardinops sagax	5	Animalia	Chordata	Actinopterygii	Clupeiformes	Clupeidae	Sardinops	Sardinops sagax
1048	3308	Engraulis mordax	4	Animalia	Chordata	Actinopterygii	Clupeiformes	Engraulidae	Engraulis	Engraulis mordax
1048	3309	Pisces	2	Animalia	Chordata
1048	3310	Decapodiformes	12	Animalia	Mollusca	Cephalopoda					larval squid
1049	3311	Amphipoda	1	Animalia	Arthropoda	Malacostraca	Amphipoda
1049	3312	Euphausiidae	1	Animalia	Arthropoda	Malacostraca	Euphausiacea	Euphausiidae
1049	3313	Sardinops sagax	4	Animalia	Chordata	Actinopterygii	Clupeiformes	Clupeidae	Sardinops	Sardinops sagax
1049	3314	Decapodiformes	5	Animalia	Mollusca	Cephalopoda					larval squid
1050	3315	Decapoda	1	Animalia	Arthropoda	Malacostraca	Decapoda
1050	3316	Engraulis mordax	28	Animalia	Chordata	Actinopterygii	Clupeiformes	Engraulidae	Engraulis	Engraulis mordax
1050	3317	Pisces	1	Animalia	Chordata
1050	3318	Trachurus symmetricus	3	Animalia	Chordata	Actinopterygii	Perciformes	Carangidae	Trachurus	Trachurus symmetricus
1051	3319	Engraulis mordax	7	Animalia	Chordata	Actinopterygii	Clupeiformes	Engraulidae	Engraulis	Engraulis mordax
1051	3320	Decapodiformes	2	Animalia	Mollusca	Cephalopoda					larval squid
1052	3321	Sardinops sagax	4	Animalia	Chordata	Actinopterygii	Clupeiformes	Clupeidae	Sardinops	Sardinops sagax
1053	3322	Decapoda	1	Animalia	Arthropoda	Malacostraca	Decapoda
1053	3323	Pterotracheoidea	2	Animalia	Mollusca	Gastropoda
1053	3324	Sardinops sagax	3	Animalia	Chordata	Actinopterygii	Clupeiformes	Clupeidae	Sardinops	Sardinops sagax
1053	3325	Scomber japonicus	2	Animalia	Chordata	Actinopterygii	Perciformes	Scombridae	Scomber	Scomber japonicas
1053	3326	Engraulis mordax	75	Animalia	Chordata	Actinopterygii	Clupeiformes	Engraulidae	Engraulis	Engraulis mordax
1054	3327	Malacostraca	1	Animalia	Arthropoda	Malacostraca
1054	3328	Euphausiidae	7	Animalia	Arthropoda	Malacostraca	Euphausiacea	Euphausiidae
1054	3329	Hyperiidae	2	Animalia	Arthropoda	Malacostraca	Amphipoda	Hyperiidae
1054	3330	Pleocyemata	6	Animalia	Arthropoda	Malacostraca	Decapoda
1054	3331	Sardinops sagax	17	Animalia	Chordata	Actinopterygii	Clupeiformes	Clupeidae	Sardinops	Sardinops sagax
1054	3332	Gonatus	1	Animalia	Mollusca	Cephalopoda	Oegopsida	Gonatidae	Gonatus
1054	3333	Decapodiformes	3	Animalia	Mollusca	Cephalopoda					larval squid
1055	3334	Sardinops sagax	112	Animalia	Chordata	Actinopterygii	Clupeiformes	Clupeidae	Sardinops	Sardinops sagax
1055	3335	Nansenia	2	Animalia	Chordata	Actinopterygii	Argentiniformes	Microstomatidae	Nansenia
1056	3336	Engraulis mordax	32	Animalia	Chordata	Actinopterygii	Clupeiformes	Engraulidae	Engraulis	Engraulis mordax
1056	3337	Sardinops sagax	3	Animalia	Chordata	Actinopterygii	Clupeiformes	Clupeidae	Sardinops	Sardinops sagax
1056	3338	Scomber japonicus	1	Animalia	Chordata	Actinopterygii	Perciformes	Scombridae	Scomber	Scomber japonicas
1056	3339	Stenobrachius leucopsarus	1	Animalia	Chordata	Actinopterygii	Myctophiformes	Myctophidae	Stenobrachius	Stenobrachius leucopsarus
1057	3340	Engraulis mordax	180	Animalia	Chordata	Actinopterygii	Clupeiformes	Engraulidae	Engraulis	Engraulis mordax
1057	3341	Sardinops sagax	8	Animalia	Chordata	Actinopterygii	Clupeiformes	Clupeidae	Sardinops	Sardinops sagax
1057	3342	Scomber japonicus	2	Animalia	Chordata	Actinopterygii	Perciformes	Scombridae	Scomber	Scomber japonicas
1058	3343	Sardinops sagax	24	Animalia	Chordata	Actinopterygii	Clupeiformes	Clupeidae	Sardinops	Sardinops sagax
1059	3344	Euphausiidae	1	Animalia	Arthropoda	Malacostraca	Euphausiacea	Euphausiidae
1059	3345	Engraulis mordax	3	Animalia	Chordata	Actinopterygii	Clupeiformes	Engraulidae	Engraulis	Engraulis mordax
[truncated: 27 more rows]

## Sheet: Prey_Size
Predator_ID	Prey_ID	Prey_Size_ID	Prey_LPT	Prey_Measurement	Prey_Length
182	350	513	Onychoteuthis borealijaponica	LRL	0.037
184	358	514	Onychoteuthis borealijaponica	LRL	0.036
184	358	515	Onychoteuthis borealijaponica	LRL	0.039
184	358	516	Onychoteuthis borealijaponica	LRL	0.045
184	358	517	Onychoteuthis borealijaponica	LRL	0.049
184	358	518	Onychoteuthis borealijaponica	LRL	0.05
186	365	519	Decapodiformes	LRL	0.042
186	366	520	Gonatus	LRL	0.1
187	370	521	Decapodiformes	LRL	0.029
187	371	522	Hyperiidae	C	0.492
187	371	523	Hyperiidae	C	0.596
189	375	524	Japetella heathi	LRL	0.282
237	461	603	Decapodiformes	LRL	0.036
240	466	604	Onychoteuthis borealijaponica	LRL	0.037
240	466	605	Onychoteuthis borealijaponica	LRL	0.039
240	466	606	Onychoteuthis borealijaponica	LRL	0.044
240	466	607	Onychoteuthis borealijaponica	LRL	0.049
240	466	608	Onychoteuthis borealijaponica	LRL	0.057
245	474	609	Onychoteuthis borealijaponica	LRL	0.038
264	511	637	Decapodiformes	LRL	0.05
264	513	638	Octopoteuthis	LRL	0.048
264	514	639	Onychoteuthis borealijaponica	LRL	0.045
264	514	640	Onychoteuthis borealijaponica	LRL	0.053
264	514	641	Onychoteuthis borealijaponica	LRL	0.07
264	514	642	Onychoteuthis borealijaponica	LRL	0.085
264	514	643	Onychoteuthis borealijaponica	LRL	0.106
265	516	644	Gonatus	LRL	0.118
265	516	645	Gonatus	LRL	0.137
265	516	646	Gonatus	LRL	0.138
265	516	647	Gonatus	LRL	0.142
266	517	648	Decapodiformes	LRL	0.043
266	517	649	Decapodiformes	LRL	0.051
266	517	650	Decapodiformes	LRL	0.054
266	517	651	Decapodiformes	LRL	0.056
266	517	652	Decapodiformes	LRL	0.057
266	518	653	Gonatopsis	LRL	0.095
266	519	654	Japetella heathi	LRL	0.201
266	520	655	Octopoteuthis	LRL	0.1
266	521	656	Onychoteuthis borealijaponica	LRL	0.069
266	521	657	Onychoteuthis borealijaponica	LRL	0.07
266	521	658	Onychoteuthis borealijaponica	LRL	0.086
267	527	659	Onychoteuthis borealijaponica	LRL	0.039
269	532	660	Decapodiformes	LRL	0.045
269	533	661	Onychoteuthis borealijaponica	LRL	0.03
269	533	662	Onychoteuthis borealijaponica	LRL	0.032
269	533	663	Onychoteuthis borealijaponica	LRL	0.041
269	533	664	Onychoteuthis borealijaponica	LRL	0.045
275	537	665	Berryteuthis	LRL	0.048
275	537	666	Berryteuthis	LRL	0.093
275	540	667	Octopus rubescens	LRL	0.091
276	543	668	Octopoteuthis	LRL	0.042
276	543	669	Octopoteuthis	LRL	0.047
276	543	670	Octopoteuthis	LRL	0.055
276	543	671	Octopoteuthis	LRL	0.057
276	546	672	Tarletonbeania crenularis	SL	6.8
277	550	673	Engraulis mordax	VCL	2.3
277	550	674	Engraulis mordax	VCL	2.7
277	550	675	Engraulis mordax	VCL	2.8
277	550	676	Engraulis mordax	VCL	2.9
277	550	677	Engraulis mordax	VCL	3
278	553	678	Abraliopsis	LRL	0.03
278	555	679	Gonatus	LRL	0.166
281	558	680	Onychoteuthis borealijaponica	LRL	0.038
281	558	681	Onychoteuthis borealijaponica	LRL	0.041
281	558	682	Onychoteuthis borealijaponica	LRL	0.041
281	558	683	Onychoteuthis borealijaponica	LRL	0.044
284	559	684	Engraulis mordax	VCL	2.6
284	560	685	Gonatopsis	LRL	0.04
284	561	686	Onychoteuthis borealijaponica	LRL	0.052
287	570	687	Onychoteuthis borealijaponica	LRL	0.049
287	570	688	Onychoteuthis borealijaponica	LRL	0.05
287	570	689	Onychoteuthis borealijaponica	LRL	0.05
287	570	690	Onychoteuthis borealijaponica	LRL	0.051
290	575	691	Berryteuthis	LRL	0.155
290	575	692	Berryteuthis	LRL	0.155
290	575	693	Berryteuthis	LRL	0.166
290	575	694	Berryteuthis	LRL	0.18
290	575	695	Berryteuthis	LRL	0.214
291	577	696	Onychoteuthis borealijaponica	LRL	0.077
294	578	697	Berryteuthis	LRL	0.128
294	578	698	Berryteuthis	LRL	0.163
294	578	699	Berryteuthis	LRL	0.168
294	578	700	Berryteuthis	LRL	0.182
294	578	701	Berryteuthis	LRL	0.187
298	583	702	Berryteuthis	LRL	0.184
298	583	703	Berryteuthis	LRL	0.185
298	583	704	Berryteuthis	LRL	0.189
298	583	705	Berryteuthis	LRL	0.196
298	584	706	Gonatus	LRL	0.331
300	587	707	Gonatus	LRL	0.144
302	589	708	Japetella heathi	URL	0.036
303	591	709	Berryteuthis	LRL	0.138
303	591	710	Berryteuthis	LRL	0.167
303	591	711	Berryteuthis	LRL	0.177
307	597	712	Onychoteuthis borealijaponica	URL	0.104
314	603	713	Berryteuthis	LRL	0.164
314	603	714	Berryteuthis	LRL	0.175
314	603	715	Berryteuthis	LRL	0.18
314	603	716	Berryteuthis	LRL	0.207
314	603	717	Berryteuthis	LRL	0.243
316	607	718	Gonatus	LRL	0.16
316	607	719	Gonatus	LRL	0.185
319	616	720	Engraulis mordax	VCL	2.5
319	616	721	Engraulis mordax	VCL	3
319	616	722	Engraulis mordax	VCL	3.1
319	616	723	Engraulis mordax	VCL	3.3
319	616	724	Engraulis mordax	VCL	3.9
322	618	725	Berryteuthis	LRL	0.065
322	618	726	Berryteuthis	LRL	0.067
322	618	727	Berryteuthis	LRL	0.108
322	618	728	Berryteuthis	LRL	0.13
322	618	729	Berryteuthis	LRL	0.157
322	620	730	Doryteuthis opalescens	LRL	0.022
322	620	731	Doryteuthis opalescens	LRL	0.025
322	620	732	Doryteuthis opalescens	LRL	0.026
322	620	733	Doryteuthis opalescens	LRL	0.027
322	622	734	Japetella heathi	LRL	0.023
322	624	735	Octopoteuthis	LRL	0.078
324	627	736	Engraulis mordax	VCL	2.9
324	627	737	Engraulis mordax	VCL	2.9
324	627	738	Engraulis mordax	VCL	3
324	627	739	Engraulis mordax	VCL	3
324	627	740	Engraulis mordax	VCL	3.1
324	628	741	Gonatopsis	LRL	0.085
328	634	742	Engraulis mordax	VCL	1.3
328	635	743	Onychoteuthis borealijaponica	LRL	0.064
328	635	744	Onychoteuthis borealijaponica	LRL	0.071
328	635	745	Onychoteuthis borealijaponica	LRL	0.116
330	639	746	Engraulis mordax	VCL	3
330	639	747	Engraulis mordax	VCL	3
330	639	748	Engraulis mordax	VCL	3.1
330	639	749	Engraulis mordax	VCL	3.3
331	643	750	Engraulis mordax	VCL	3
331	643	751	Engraulis mordax	VCL	3
331	643	752	Engraulis mordax	VCL	3.2
331	643	753	Engraulis mordax	VCL	3.3
331	643	754	Engraulis mordax	VCL	3.5
333	647	755	Engraulis mordax	VCL	2.9
333	647	756	Engraulis mordax	VCL	3
333	647	757	Engraulis mordax	VCL	3.2
333	647	758	Engraulis mordax	VCL	3.2
333	647	759	Engraulis mordax	VCL	3.4
333	649	760	Sebastes	VCL	1.1
333	649	761	Sebastes	VCL	1.4
336	650	762	Engraulis mordax	VCL	3.3
336	650	763	Engraulis mordax	VCL	3.6
336	650	764	Engraulis mordax	VCL	3.6
337	655	765	Engraulis mordax	VCL	2.8
338	658	766	Engraulis mordax	VCL	0.8
338	658	767	Engraulis mordax	VCL	1
338	658	768	Engraulis mordax	VCL	1.1
338	658	769	Engraulis mordax	VCL	1.2
338	658	770	Engraulis mordax	VCL	1.7
339	660	771	Pisces	VCL	2.6
343	665	772	Engraulis mordax	VCL	3.023
343	665	773	Engraulis mordax	VCL	3.147
343	665	774	Engraulis mordax	VCL	3.222
343	665	775	Engraulis mordax	VCL	3.272
351	675	776	Onychoteuthis borealijaponica	URL	0.06
352	677	777	Engraulis mordax	VCL	4.3
355	681	778	Euphausiidae	C	2.2
355	682	779	Gonatus	UHL	0.168
355	683	780	Pleocyemata	C	1
355	683	781	Pleocyemata	C	1.1
356	686	782	Engraulis mordax	VCL	3.1
356	687	783	Pleocyemata	C	0.9
356	687	784	Pleocyemata	C	1
356	687	785	Pleocyemata	C	1
356	688	786	Sebastes	VCL	1
358	689	787	Decapodiformes	LRL	0.062
358	689	788	Decapodiformes	LRL	0.065
358	689	789	Decapodiformes	LRL	0.072
358	690	790	Lestidiops ringens	VCL	11
359	694	791	Engraulis mordax	VCL	2.8
359	694	792	Engraulis mordax	VCL	4.4
359	695	793	Pleocyemata	C	1.1
360	696	794	Engraulis mordax	VCL	2.5
360	696	795	Engraulis mordax	VCL	2.7
360	696	796	Engraulis mordax	VCL	2.7
360	696	797	Engraulis mordax	VCL	2.8
362	697	798	Engraulis mordax	VCL	7.3
362	697	799	Engraulis mordax	VCL	7.5
364	699	800	Engraulis mordax	VCL	3.5
364	699	801	Engraulis mordax	VCL	4
364	699	802	Engraulis mordax	VCL	4
364	699	803	Engraulis mordax	VCL	4.2
364	700	804	Sebastes	VCL	2.2
365	701	805	Engraulis mordax	VCL	3
365	702	806	Sebastes	VCL	1.1
366	703	807	Engraulis mordax	VCL	3.2
366	703	808	Engraulis mordax	VCL	3.2
366	703	809	Engraulis mordax	VCL	3.4
366	703	810	Engraulis mordax	VCL	3.6
367	704	811	Engraulis mordax	VCL	2.9
367	704	812	Engraulis mordax	VCL	2.9
367	704	813	Engraulis mordax	VCL	3
367	704	814	Engraulis mordax	VCL	3.3
368	705	815	Engraulis mordax	VCL	3.2
368	705	816	Engraulis mordax	VCL	3.5
368	705	817	Engraulis mordax	VCL	4.1
368	705	818	Engraulis mordax	VCL	4.9
369	706	819	Engraulis mordax	VCL	3.9
369	706	820	Engraulis mordax	VCL	4.1
369	706	821	Engraulis mordax	VCL	4.1
371	708	822	Engraulis mordax	VCL	3.5
372	709	823	Engraulis mordax	VCL	3.3
372	709	824	Engraulis mordax	VCL	3.5
372	709	825	Engraulis mordax	VCL	3.5
372	709	826	Engraulis mordax	VCL	3.6
372	710	827	Sebastes	VCL	1.9
372	710	828	Sebastes	VCL	2.1
372	710	829	Sebastes	VCL	2.1
374	712	830	Cololabis saira	VCL	6.3
374	714	831	Engraulis mordax	VCL	3.6
374	714	832	Engraulis mordax	VCL	3.9
374	714	833	Engraulis mordax	VCL	4
374	714	834	Engraulis mordax	VCL	4
375	715	835	Engraulis mordax	VCL	3.5
375	715	836	Engraulis mordax	VCL	3.5
375	715	837	Engraulis mordax	VCL	3.6
375	715	838	Engraulis mordax	VCL	3.9
377	716	839	Engraulis mordax	VCL	3.3
377	716	840	Engraulis mordax	VCL	3.6
377	716	841	Engraulis mordax	VCL	3.8
377	716	842	Engraulis mordax	VCL	4.7
378	717	843	Engraulis mordax	VCL	3.9
378	717	844	Engraulis mordax	VCL	4
378	717	845	Engraulis mordax	VCL	4.3
378	717	846	Engraulis mordax	VCL	4.4
379	718	847	Engraulis mordax	VCL	3.7
379	718	848	Engraulis mordax	VCL	3.8
379	718	849	Engraulis mordax	VCL	4
379	718	850	Engraulis mordax	VCL	4.2
380	719	851	Engraulis mordax	VCL	4.6
380	719	852	Engraulis mordax	VCL	4.8
381	720	853	Engraulis mordax	VCL	3.5
381	720	854	Engraulis mordax	VCL	3.7
381	720	855	Engraulis mordax	VCL	4
381	720	856	Engraulis mordax	VCL	4.6
382	721	857	Engraulis mordax	VCL	3.3
382	721	858	Engraulis mordax	VCL	3.5
382	721	859	Engraulis mordax	VCL	3.9
382	721	860	Engraulis mordax	VCL	4.1
383	722	861	Engraulis mordax	VCL	3.2
383	722	862	Engraulis mordax	VCL	3.7
383	722	863	Engraulis mordax	VCL	3.7
383	722	864	Engraulis mordax	VCL	3.9
383	723	865	Euphausiidae	C	2.8
383	724	866	Histioteuthis heteropsis	LRL	0.483
383	725	867	Octopus rubescens	UHL	0.084
383	726	868	Onychoteuthis borealijaponica	LRL	0.044
384	727	869	Cololabis saira	VCL	7.3
384	727	870	Cololabis saira	VCL	7.5
384	728	871	Engraulis mordax	VCL	4.2
384	728	872	Engraulis mordax	VCL	4.4
384	728	873	Engraulis mordax	VCL	4.5
385	729	874	Engraulis mordax	VCL	3
385	729	875	Engraulis mordax	VCL	3.3
385	729	876	Engraulis mordax	VCL	3.3
385	729	877	Engraulis mordax	VCL	3.7
387	734	878	Argonauta	LRL	0.041
388	737	879	Onychoteuthis borealijaponica	LRL	0.134
390	740	880	Doryteuthis opalescens	LRL	0.34
390	741	881	Sebastes	VCL	1.74
393	746	882	Gonatus	LRL	0.229
394	748	883	Berryteuthis	LRL	0.098
394	751	884	Onychoteuthis borealijaponica	LRL	0.058
395	759	885	Sebastes	VCL	1.14
396	763	886	Engraulis mordax	VCL	2.53
396	763	887	Engraulis mordax	VCL	2.68
396	765	888	Sebastes	VCL	1.48
397	770	889	Sebastes	VCL	2.21
402	781	890	Sebastes	VCL	1.49
402	781	891	Sebastes	VCL	1.63
402	781	892	Sebastes	VCL	1.85
402	781	893	Sebastes	VCL	2.24
407	787	894	Berryteuthis	LRL	0.058
407	787	895	Berryteuthis	LRL	0.084
407	787	896	Berryteuthis	LRL	0.087
407	790	897	Gonatus	LRL	0.063
407	791	898	Onychoteuthis borealijaponica	LRL	0.059
407	791	899	Onychoteuthis borealijaponica	LRL	0.075
407	791	900	Onychoteuthis borealijaponica	LRL	0.087
407	791	901	Onychoteuthis borealijaponica	LRL	0.093
417	838	974	Berryteuthis	LRL	0.054
430	889	1047	Argonauta	LRL	0.054
478	1120	1434	Sebastes	VCL	1.7
483	1130	1435	Octopus rubescens	UHL	0.085
484	1133	1436	Engraulis mordax	VCL	3.5
484	1134	1437	Icichthys lockingtoni	VCL	3.5
487	1137	1438	Engraulis mordax	VCL	3.3
487	1137	1439	Engraulis mordax	VCL	3.4
487	1137	1440	Engraulis mordax	VCL	3.5
488	1138	1441	Engraulis mordax	VCL	3.3
488	1138	1442	Engraulis mordax	VCL	3.3
488	1138	1443	Engraulis mordax	VCL	3.4
489	1141	1444	Decapodiformes	URL	0.04
489	1141	1445	Decapodiformes	URL	0.06
489	1143	1446	Engraulis mordax	SL	2.5
489	1143	1447	Engraulis mordax	SL	2.7
489	1143	1448	Engraulis mordax	SL	2.8
492	1148	1449	Engraulis mordax	SL	3.4
492	1150	1450	Onychoteuthis borealijaponica	LRL	0.074
492	1152	1451	Sebastes	VCL	0.9
492	1152	1452	Sebastes	VCL	1
492	1152	1453	Sebastes	VCL	1
492	1152	1454	Sebastes	VCL	1.1
493	1154	1455	Gonatus	LRL	0.13
493	1156	1456	Onychoteuthis borealijaponica	URL	0.07
493	1157	1457	Sebastes	VCL	0.66
493	1157	1458	Sebastes	VCL	0.803
493	1157	1459	Sebastes	VCL	0.9
493	1157	1460	Sebastes	VCL	0.96
494	1162	1461	Onychoteuthis borealijaponica	UHL	0.11
494	1162	1462	Onychoteuthis borealijaponica	UHL	0.11
494	1162	1463	Onychoteuthis borealijaponica	UHL	0.12
494	1162	1464	Onychoteuthis borealijaponica	UHL	0.21
499	1178	1465	Trachurus symmetricus	VCL	4.3
500	1179	1466	Engraulis mordax	VCL	3.4
500	1180	1467	Sebastes	VCL	1.2
500	1180	1468	Sebastes	VCL	1.2
500	1180	1469	Sebastes	VCL	1.3
500	1180	1470	Sebastes	VCL	1.4
501	1181	1471	Engraulis mordax	VCL	3.3
501	1181	1472	Engraulis mordax	VCL	3.7
501	1181	1473	Engraulis mordax	VCL	3.8
501	1183	1474	Onychoteuthis borealijaponica	LRL	0.051
501	1183	1475	Onychoteuthis borealijaponica	LRL	0.087
501	1183	1476	Onychoteuthis borealijaponica	LRL	0.093
501	1185	1477	Munididae	CP	0.6
501	1185	1478	Munididae	CP	0.6
501	1185	1479	Munididae	CP	0.7
501	1186	1480	Sebastes	VCL	1.4
501	1186	1481	Sebastes	VCL	1.5
501	1186	1482	Sebastes	VCL	1.6
503	1187	1483	Argonauta	URL	0.062
503	1187	1484	Argonauta	URL	0.064
503	1187	1485	Argonauta	URL	0.094
503	1192	1486	Trachurus symmetricus	VCL	2.61
504	1193	1487	Engraulis mordax	VCL	4
504	1193	1488	Engraulis mordax	VCL	4
504	1194	1489	Gonatus	LRL	0.201
504	1195	1490	Japetella heathi	UHL	0.083
504	1196	1491	Onychoteuthis borealijaponica	LRL	0.074
504	1196	1492	Onychoteuthis borealijaponica	LRL	0.082
504	1196	1493	Onychoteuthis borealijaponica	LRL	0.092
504	1197	1494	Sebastes	VCL	1
504	1197	1495	Sebastes	VCL	1.1
504	1197	1496	Sebastes	VCL	1.2
504	1197	1497	Sebastes	VCL	1.3
507	1203	1498	Cololabis saira	VCL	5.5
508	1205	1499	Engraulis mordax	VCL	3.4
508	1207	1500	Onychoteuthis borealijaponica	LRL	0.033
511	1218	1501	Onychoteuthis borealijaponica	LRL	0.053
511	1220	1502	Sebastes	VCL	1.2
511	1220	1503	Sebastes	VCL	1.4
511	1220	1504	Sebastes	VCL	1.7
511	1220	1505	Sebastes	VCL	3
511	1220	1506	Sebastes	VCL	3.3
512	1222	1507	Engraulis mordax	VCL	2.8
512	1224	1508	Trachurus symmetricus	VCL	4.5
514	1228	1509	Doryteuthis opalescens	LRL	0.49
514	1231	1510	Onychoteuthis borealijaponica	UHL	0.103
514	1231	1511	Onychoteuthis borealijaponica	UHL	0.141
515	1236	1512	Cololabis saira	VCL	3.8
515	1236	1513	Cololabis saira	VCL	4
515	1236	1514	Cololabis saira	VCL	4.5
515	1236	1515	Cololabis saira	VCL	5.2
515	1239	1516	Munididae	CP	0.535
515	1239	1517	Munididae	CP	0.701
515	1239	1518	Munididae	CP	0.819
515	1239	1519	Munididae	CP	0.828
516	1242	1520	Decapoda	C	0.466
516	1243	1521	Decapodiformes	LRL	0.037
516	1245	1522	Gonatus	LRL	0.04
518	1247	1523	Decapoda	C	0.309
518	1247	1524	Decapoda	C	0.619
518	1248	1525	Decapodiformes	LRL	0.021
518	1248	1526	Decapodiformes	LRL	0.024
518	1248	1527	Decapodiformes	LRL	0.026
519	1252	1528	Decapoda	C	0.477
519	1253	1529	Decapodiformes	URL	0.013
519	1253	1530	Decapodiformes	URL	0.021
519	1253	1531	Decapodiformes	URL	0.036
521	1256	1532	Decapodiformes	URL	0.019
522	1258	1533	Engraulis mordax	VCL	3.076
522	1259	1534	Onychoteuthis borealijaponica	LRL	0.069
523	1260	1535	Decapoda	C	0.579
523	1261	1536	Decapodiformes	URL	0.031
523	1262	1537	Engraulis mordax	VCL	2.606
523	1262	1538	Engraulis mordax	VCL	2.698
523	1262	1539	Engraulis mordax	VCL	2.793
523	1262	1540	Engraulis mordax	VCL	2.888
524	1264	1541	Decapoda	C	0.538
524	1265	1542	Onychoteuthis borealijaponica	LRL	0.036
524	1265	1543	Onychoteuthis borealijaponica	LRL	0.067
525	1267	1544	Decapodiformes	LRL	0.042
525	1269	1545	Hyperiidae	C	0.995
525	1271	1546	Onychoteuthis borealijaponica	LRL	0.062
526	1274	1547	Engraulis mordax	VCL	3.605
527	1275	1548	Engraulis mordax	VCL	3.082
527	1275	1549	Engraulis mordax	VCL	3.513
527	1275	1550	Engraulis mordax	VCL	3.752
527	1275	1551	Engraulis mordax	VCL	3.797
528	1277	1552	Octopus bimaculatus	UHL	0.192
528	1277	1553	Octopus bimaculatus	UHL	0.212
528	1277	1554	Octopus bimaculatus	UHL	0.215
528	1277	1555	Octopus bimaculatus	UHL	0.221
528	1277	1556	Octopus bimaculatus	UHL	0.238
528	1278	1557	Onychoteuthis borealijaponica	LRL	0.054
528	1280	1558	Sebastes	VCL	11.1
529	1281	1559	Octopus rubescens	UHL	0.069
529	1283	1560	Sebastes	VCL	2.984
529	1283	1561	Sebastes	VCL	3.2
530	1287	1562	Phronima sedentaria	CP	0.443
530	1288	1563	Tunicata	C	1.391
530	1288	1564	Tunicata	C	1.432
530	1288	1565	Tunicata	C	1.437
530	1288	1566	Tunicata	C	1.492
530	1288	1567	Tunicata	C	1.791
532	1291	1568	Decapoda	C	0.85
532	1291	1569	Decapoda	C	0.947
532	1291	1570	Decapoda	C	1.073
533	1295	1571	Onychoteuthis borealijaponica	LRL	0.054
534	1297	1572	Hyperiidae	C	0.655
534	1298	1573	Phronima sedentaria	CP	0.327
535	1302	1574	Phronima sedentaria	CP	0.318
535	1302	1575	Phronima sedentaria	CP	0.361
537	1306	1576	Cololabis saira	VCL	7.109
537	1307	1577	Hyperiidae	C	0.52
537	1308	1578	Phronima sedentaria	CP	0.287
537	1308	1579	Phronima sedentaria	CP	0.292
538	1309	1580	Decapoda	C	0.283
538	1309	1581	Decapoda	C	0.578
538	1310	1582	Onychoteuthis borealijaponica	URL	0.055
538	1311	1583	Phronima sedentaria	CP	0.204
538	1311	1584	Phronima sedentaria	CP	0.26
538	1311	1585	Phronima sedentaria	CP	0.31
538	1311	1586	Phronima sedentaria	CP	0.318
538	1311	1587	Phronima sedentaria	CP	0.348
539	1314	1588	Decapoda	C	0.402
539	1316	1589	Decapodiformes	LRL	0.02
539	1316	1590	Decapodiformes	LRL	0.03
539	1317	1591	Phronima sedentaria	CP	0.271
539	1317	1592	Phronima sedentaria	CP	0.297
539	1317	1593	Phronima sedentaria	CP	0.302
542	1325	1594	Decapodiformes	LRL	0.037
542	1327	1595	Nematoscelis difficilis	C	2.26
542	1327	1596	Nematoscelis difficilis	C	2.295
542	1328	1597	Phronima sedentaria	CP	0.101
542	1328	1598	Phronima sedentaria	CP	0.174
542	1328	1599	Phronima sedentaria	CP	0.256
542	1328	1600	Phronima sedentaria	CP	0.338
542	1328	1601	Phronima sedentaria	CP	0.383
542	1330	1602	Scomber japonicus	VCL	1.4
542	1331	1603	Sebastes	VCL	0.81
544	1334	1604	Phronima sedentaria	CP	0.166
544	1334	1605	Phronima sedentaria	CP	0.332
544	1334	1606	Phronima sedentaria	CP	0.347
544	1334	1607	Phronima sedentaria	CP	0.36
544	1334	1608	Phronima sedentaria	CP	0.364
545	1337	1609	Phronima sedentaria	CP	0.312
546	1339	1610	Engraulis mordax	VCL	2.689
546	1339	1611	Engraulis mordax	VCL	2.818
546	1339	1612	Engraulis mordax	VCL	2.867
546	1339	1613	Engraulis mordax	VCL	2.959
546	1339	1614	Engraulis mordax	VCL	3.078
546	1340	1615	Onychoteuthis borealijaponica	LRL	0.044
547	1342	1616	Phronima sedentaria	CP	0.276
547	1342	1617	Phronima sedentaria	CP	0.276
547	1342	1618	Phronima sedentaria	CP	0.291
548	1346	1619	Decapodiformes	LRL	0.031
548	1346	1620	Decapodiformes	LRL	0.035
548	1346	1621	Decapodiformes	LRL	0.035
548	1346	1622	Decapodiformes	LRL	0.037
548	1346	1623	Decapodiformes	LRL	0.038
549	1349	1624	Engraulis mordax	VCL	3.503
549	1349	1625	Engraulis mordax	VCL	3.517
549	1349	1626	Engraulis mordax	VCL	3.739
549	1349	1627	Engraulis mordax	VCL	4.289
549	1349	1628	Engraulis mordax	VCL	5.045
550	1350	1629	Decapodiformes	LRL	0.034
550	1351	1630	Engraulis mordax	VCL	3.885
550	1351	1631	Engraulis mordax	VCL	4.43
550	1351	1632	Engraulis mordax	VCL	4.528
550	1352	1633	Trachurus symmetricus	SL	16.2
551	1353	1634	Engraulis mordax	VCL	3.126
551	1353	1635	Engraulis mordax	VCL	3.158
551	1353	1636	Engraulis mordax	VCL	3.514
551	1353	1637	Engraulis mordax	VCL	3.599
551	1353	1638	Engraulis mordax	VCL	3.975
551	1354	1639	Onychoteuthis borealijaponica	LRL	0.082
552	1356	1640	Engraulis mordax	VCL	5.005
552	1358	1641
554	1365	1642	Onychoteuthis borealijaponica	LRL	0.043
554	1365	1643	Onychoteuthis borealijaponica	LRL	0.068
554	1365	1644	Onychoteuthis borealijaponica	LRL	0.074
554	1366	1645	Phronima sedentaria	CP	0.345
554	1366	1646	Phronima sedentaria	CP	0.351
554	1367	1647	Trachurus symmetricus	VCL	2.011
554	1367	1648	Trachurus symmetricus	VCL	2.017
554	1367	1649	Trachurus symmetricus	VCL	3.207
554	1367	1650	Trachurus symmetricus	VCL	3.784
554	1367	1651	Trachurus symmetricus	VCL	4.487
555	1368	1652	Cololabis saira	VCL	3.878
555	1369	1653	Decapodiformes	LRL	0.036
555	1370	1654	Onychoteuthis borealijaponica	LRL	0.055
555	1370	1655	Onychoteuthis borealijaponica	LRL	0.058
555	1370	1656	Onychoteuthis borealijaponica	LRL	0.062
555	1372	1657	Sebastes	VCL	1.22
556	1374	1658	Decapodiformes	LRL	0.028
556	1374	1659	Decapodiformes	LRL	0.037
556	1374	1660	Decapodiformes	LRL	0.043
556	1374	1661	Decapodiformes	LRL	0.044
556	1377	1662	Octopoteuthis	LRL	0.071
556	1377	1663	Octopoteuthis	LRL	0.489
556	1378	1664	Onychoteuthis borealijaponica	LRL	0.048
556	1378	1665	Onychoteuthis borealijaponica	LRL	0.048
556	1378	1666	Onychoteuthis borealijaponica	LRL	0.055
556	1378	1667	Onychoteuthis borealijaponica	LRL	0.073
556	1378	1668	Onychoteuthis borealijaponica	LRL	0.092
556	1379	1669	Phronima sedentaria	CP	0.242
557	1382	1670	Decapodiformes	LRL	0.026
557	1382	1671	Decapodiformes	LRL	0.033
557	1382	1672	Decapodiformes	LRL	0.035
557	1382	1673	Decapodiformes	LRL	0.037
557	1382	1674	Decapodiformes	LRL	0.037
557	1383	1675	Onychoteuthis borealijaponica	LRL	0.02
557	1383	1676	Onychoteuthis borealijaponica	LRL	0.045
557	1383	1677	Onychoteuthis borealijaponica	LRL	0.048
557	1383	1678	Onychoteuthis borealijaponica	LRL	0.052
557	1383	1679	Onychoteuthis borealijaponica	LRL	0.081
557	1384	1680	Phronima sedentaria	CP	0.354
557	1386	1681	Trachurus symmetricus	VCL	1.499
557	1386	1682	Trachurus symmetricus	VCL	1.527
560	1392	1683	Decapoda	C	2.109
560	1393	1684	Engraulis mordax	VCL	3.223
560	1393	1685	Engraulis mordax	VCL	3.307
560	1393	1686	Engraulis mordax	VCL	3.832
561	1394	1687	Engraulis mordax	VCL	2.845
561	1395	1688	Japetella heathi	UHL	0.182
562	1398	1689	Decapoda	C	1.483
562	1399	1690	Engraulis mordax	VCL	2.439
562	1399	1691	Engraulis mordax	VCL	2.572
562	1399	1692	Engraulis mordax	VCL	2.616
562	1399	1693	Engraulis mordax	VCL	2.743
562	1399	1694	Engraulis mordax	VCL	2.955
562	1400	1695	Hyperiidae	C	1.137
562	1401	1696	Phronima sedentaria	CP	0.249
567	1404	1697	Engraulis mordax	VCL	3.305
567	1404	1698	Engraulis mordax	VCL	3.405
567	1404	1699	Engraulis mordax	VCL	3.715
567	1404	1700	Engraulis mordax	VCL	3.843
567	1404	1701	Engraulis mordax	VCL	3.932
568	1408	1702	Engraulis mordax	VCL	2.47
568	1408	1703	Engraulis mordax	VCL	2.497
568	1408	1704	Engraulis mordax	VCL	2.776
568	1408	1705	Engraulis mordax	VCL	2.862
568	1408	1706	Engraulis mordax	VCL	2.9
569	1409	1707	Engraulis mordax	VCL	4.4
569	1410	1708	Sebastes	VCL	1.4
570	1412	1709	Onychoteuthis borealijaponica	LRL	0.053
570	1412	1710	Onychoteuthis borealijaponica	LRL	0.058
571	1414	1711	Engraulis mordax	VCL	4.5
571	1414	1712	Engraulis mordax	VCL	7.2
571	1415	1713	Onychoteuthis borealijaponica	LRL	0.045
571	1416	1714	Sardinops sagax	VCL	4.2
572	1417	1715	Sardinops sagax	VCL	5.2
572	1417	1716	Sardinops sagax	VCL	5.5
573	1418	1717	Hyperiidae	C	0.755
573	1419	1718	Lestidiops ringens	VCL	4.692
573	1420	1722	Sardinops sagax	SL	4.802
573	1420	1723	Sardinops sagax	SL	4.78
573	1420	1719	Sardinops sagax	VCL	3.051
573	1420	1720	Sardinops sagax	VCL	3.968
573	1420	1721	Sardinops sagax	VCL	4.056
574	1422	1724	Cololabis saira	VCL	5.364
574	1423	1725	Gonatus	LRL	0.081
574	1424	1726	Icichthys lockingtoni	VCL	4.115
574	1425	1727	Octopus rubescens	UHL	0.09
574	1426	1728	Onychoteuthis borealijaponica	LRL	0.046
574	1426	1729	Onychoteuthis borealijaponica	LRL	0.074
575	1428	1730	Cololabis saira	VCL	4.229
575	1428	1731	Cololabis saira	VCL	4.316
575	1428	1732	Cololabis saira	VCL	4.892
575	1428	1733	Cololabis saira	VCL	5.531
575	1429	1734	Gonatus	LRL	0.054
575	1429	1735	Gonatus	LRL	0.104
575	1430	1736	Octopus rubescens	UHL	0.071
575	1431	1737	Onychoteuthis borealijaponica	LRL	0.045
575	1431	1738	Onychoteuthis borealijaponica	LRL	0.061
576	1434	1739	Gonatus	LRL	0.085
576	1434	1740	Gonatus	LRL	0.089
576	1435	1741	Octopus rubescens	UHL	0.166
576	1436	1742	Onychoteuthis borealijaponica	LRL	0.048
576	1436	1743	Onychoteuthis borealijaponica	LRL	0.057
576	1436	1744	Onychoteuthis borealijaponica	LRL	0.068
576	1436	1745	Onychoteuthis borealijaponica	LRL	0.071
576	1436	1746	Onychoteuthis borealijaponica	LRL	0.082
576	1437	1747	Sardinops sagax	VCL	4.119
576	1437	1748	Sardinops sagax	VCL	4.909
576	1437	1749	Sardinops sagax	VCL	4.945
576	1437	1750	Sardinops sagax	VCL	5.026
576	1437	1751	Sardinops sagax	VCL	5.31
577	1439	1752	Decapodiformes	URL	0.023
577	1439	1753	Decapodiformes	URL	0.027
577	1441	1754	Octopus rubescens	UHL	0.058
577	1442	1755	Onychoteuthis borealijaponica	LRL	0.051
577	1442	1756	Onychoteuthis borealijaponica	LRL	0.085
577	1443	1757	Sardinops sagax	VCL	3.142
577	1443	1758	Sardinops sagax	VCL	3.559
577	1443	1759	Sardinops sagax	VCL	3.685
577	1443	1760	Sardinops sagax	VCL	3.997
577	1443	1761	Sardinops sagax	VCL	4.17
578	1446	1762	Hyperiidae	C	1.166
579	1450	1763	Decapodiformes	LRL	0.032
579	1452	1764	Onychoteuthis borealijaponica	LRL	0.063
580	1453	1765	Engraulis mordax	VCL	2.284
580	1454	1766	Hyperiidae	C	1.031
580	1454	1767	Hyperiidae	C	1.15
581	1457	1768	Onychoteuthis borealijaponica	LRL	0.123
581	1458	1769	Phronima sedentaria	CP	2.111
581	1459	1770	Sebastes	VCL	1.416
581	1460	1771	Sergestidae	C	2.955
581	1460	1772	Sergestidae	C	3.405
581	1460	1773	Sergestidae	C	3.436
581	1460	1774	Sergestidae	C	3.525
581	1460	1775	Sergestidae	C	4.618
581	1462	1776	Tunicata	C	2.86
582	1465	1777	Gonatus	LRL	0.126
582	1466	1778	Hyperiidae	C	0.761
582	1467	1779	Octopus rubescens	UHL	0.064
583	1470	1780	Cololabis saira	VCL	5.107
583	1470	1781	Cololabis saira	VCL	6.204
583	1470	1782	Cololabis saira	VCL	6.273
583	1471	1783	Decapodiformes	LRL	0.046
583	1471	1784	Decapodiformes	LRL	0.046
583	1473	1785	Gonatus	LRL	0.15
583	1474	1786	Japetella heathi	UHL	0.081
583	1476	1787	Octopoteuthis	LRL	0.102
583	1477	1788	Onychoteuthis borealijaponica	LRL	0.094
583	1477	1789	Onychoteuthis borealijaponica	LRL	0.098
583	1477	1790	Onychoteuthis borealijaponica	LRL	0.102
583	1481	1791	Trachurus symmetricus	VCL	3.756
584	1483	1792	Decapodiformes	LRL	0.036
584	1483	1793	Decapodiformes	LRL	0.037
584	1483	1794	Decapodiformes	LRL	0.039
584	1483	1795	Decapodiformes	LRL	0.04
584	1483	1796	Decapodiformes	LRL	0.043
584	1484	1797	Engraulis mordax	VCL	3.2
584	1485	1798	Gonatus	LRL	0.151
584	1486	1799	Octopus rubescens	UHL	0.044
584	1486	1800	Octopus rubescens	UHL	0.045
584	1486	1801	Octopus rubescens	UHL	0.054
584	1486	1802	Octopus rubescens	UHL	0.062
584	1486	1803	Octopus rubescens	UHL	0.073
584	1487	1804	Onychoteuthis borealijaponica	LRL	0.088
584	1487	1805	Onychoteuthis borealijaponica	LRL	0.094
584	1487	1806	Onychoteuthis borealijaponica	LRL	0.113
585	1493	1807	Decapodiformes	LRL	0.035
585	1493	1808	Decapodiformes	LRL	0.036
585	1493	1809	Decapodiformes	LRL	0.037
585	1493	1810	Decapodiformes	LRL	0.039
585	1493	1811	Decapodiformes	LRL	0.048
585	1497	1812	Gonatus	LRL	0.331
585	1498	1813	Octopus rubescens	UHL	0.042
585	1498	1814	Octopus rubescens	UHL	0.052
585	1499	1815	Onychoteuthis borealijaponica	LRL	0.07
585	1499	1816	Onychoteuthis borealijaponica	LRL	0.131
585	1499	1817	Onychoteuthis borealijaponica	ML	2.154
586	1504	1818	Cololabis saira	VCL	4.3
586	1504	1819	Cololabis saira	VCL	5
586	1506	1820	Decapodiformes	LRL	0.021
586	1506	1821	Decapodiformes	LRL	0.029
586	1506	1822	Decapodiformes	LRL	0.037
586	1506	1823	Decapodiformes	LRL	0.038
586	1506	1824	Decapodiformes	LRL	0.038
586	1507	1825	Engraulis mordax	VCL	3.2
586	1508	1826	Gonatus	LRL	0.058
586	1508	1827	Gonatus	LRL	0.083
586	1508	1828	Gonatus	LRL	0.098
586	1510	1829	Octopoteuthis	LRL	0.028
586	1510	1830	Octopoteuthis	LRL	0.056
586	1510	1831	Octopoteuthis	LRL	0.065
586	1511	1832	Octopus rubescens	UHL	0.024
586	1511	1833	Octopus rubescens	UHL	0.036
586	1511	1834	Octopus rubescens	UHL	0.037
586	1511	1835	Octopus rubescens	UHL	0.038
586	1511	1836	Octopus rubescens	UHL	0.068
586	1512	1837	Onychoteuthis borealijaponica	LRL	0.063
586	1512	1838	Onychoteuthis borealijaponica	LRL	0.075
586	1512	1839	Onychoteuthis borealijaponica	LRL	0.078
586	1512	1840	Onychoteuthis borealijaponica	LRL	0.101
586	1512	1841	Onychoteuthis borealijaponica	LRL	0.127
586	1513	1842	Munididae	C	1.021
586	1514	1843	Sebastes	VCL	1.5
586	1514	1844	Sebastes	VCL	1.6
586	1514	1845	Sebastes	VCL	1.7
586	1514	1846	Sebastes	VCL	1.7
586	1514	1847	Sebastes	VCL	2.1
587	1517	1848	Decapodiformes	LRL	0.027
587	1517	1849	Decapodiformes	LRL	0.028
587	1517	1850	Decapodiformes	LRL	0.031
587	1517	1851	Decapodiformes	LRL	0.038
587	1517	1852	Decapodiformes	LRL	0.042
587	1519	1853	Japetella heathi	UHL	0.055
587	1520	1854	Octopus rubescens	UHL	0.05
587	1520	1855	Octopus rubescens	UHL	0.053
587	1520	1856	Octopus rubescens	UHL	0.054
587	1520	1857	Octopus rubescens	UHL	0.056
587	1521	1858	Onychoteuthis borealijaponica	LRL	0.087
587	1521	1859	Onychoteuthis borealijaponica	LRL	0.137
587	1522	1860	Munididae	C	0.999
587	1522	1861	Munididae	C	1.021
588	1524	1862	Calanoida	C	0.195
588	1524	1863	Calanoida	C	0.196
588	1524	1864	Calanoida	C	0.197
588	1524	1865	Calanoida	C	0.204
588	1524	1866	Calanoida	C	0.207
588	1525	1867	Cololabis saira	SL	8.9
588	1527	1868	Decapodiformes	LRL	0.032
588	1527	1869	Decapodiformes	LRL	0.033
588	1527	1870	Decapodiformes	LRL	0.033
588	1527	1871	Decapodiformes	LRL	0.044
588	1527	1872	Decapodiformes	LRL	0.046
588	1528	1873	Engraulis mordax	VCL	3.8
588	1528	1874	Engraulis mordax	VCL	3.9
588	1528	1875	Engraulis mordax	VCL	4.1
588	1529	1876	Gonatus	LRL	0.053
588	1529	1877	Gonatus	LRL	0.062
588	1529	1878	Gonatus	LRL	0.074
588	1529	1879	Gonatus	LRL	0.08
588	1529	1880	Gonatus	LRL	0.151
588	1531	1881	Octopoteuthis	LRL	0.083
588	1531	1882	Octopoteuthis	LRL	0.088
588	1531	1883	Octopoteuthis	LRL	0.1
588	1532	1884	Octopus rubescens	UHL	0.058
588	1533	1885	Onychoteuthis borealijaponica	LRL	0.072
588	1533	1886	Onychoteuthis borealijaponica	LRL	0.083
588	1533	1887	Onychoteuthis borealijaponica	LRL	0.088
588	1533	1888	Onychoteuthis borealijaponica	LRL	0.089
588	1533	1889	Onychoteuthis borealijaponica	LRL	0.139
588	1534	1890	Munididae	C	0.847
588	1535	1891	Sebastes	VCL	1.4
588	1535	1892	Sebastes	VCL	1.7
588	1535	1893	Sebastes	VCL	1.8
588	1535	1894	Sebastes	VCL	2
589	1536	1895	Cololabis saira	VCL	4.806
589	1536	1896	Cololabis saira	VCL	4.939
589	1537	1897	Euphausia pacifica	C	1.694
589	1537	1898	Euphausia pacifica	C	1.859
589	1537	1899	Euphausia pacifica	C	1.895
589	1537	1900	Euphausia pacifica	C	1.973
589	1537	1901	Euphausia pacifica	C	2.218
589	1539	1902	Japetella heathi	UHL	0.127
589	1540	1903	Onychoteuthis borealijaponica	LRL	0.071
589	1540	1904	Onychoteuthis borealijaponica	LRL	0.09
589	1540	1905	Onychoteuthis borealijaponica	LRL	0.099
590	1543	1906	Decapodiformes	UHL	0.016
590	1543	1907	Decapodiformes	UHL	0.02
590	1544	1908	Euphausia pacifica	C	1.397
590	1544	1909	Euphausia pacifica	C	1.587
590	1544	1910	Euphausia pacifica	C	1.962
590	1544	1911	Euphausia pacifica	C	2.233
590	1544	1912	Euphausia pacifica	C	2.321
590	1546	1913	Onychoteuthis borealijaponica	LRL	0.064
590	1546	1914	Onychoteuthis borealijaponica	LRL	0.069
590	1546	1915	Onychoteuthis borealijaponica	LRL	0.075
590	1546	1916	Onychoteuthis borealijaponica	LRL	0.099
590	1549	1917	Thysanoessa spinifera	C	2.013
591	1550	1918	Amphipoda	CP	0.362
591	1550	1919	Amphipoda	CP	0.575
591	1550	1920	Amphipoda	CP	0.597
591	1551	1921	Calanoida	C	0.193
591	1553	1922	Decapodiformes	URL	0.03
591	1555	1923	Euphausia pacifica	C	1.804
591	1555	1924	Euphausia pacifica	C	2.056
591	1555	1925	Euphausia pacifica	C	2.071
591	1555	1926	Euphausia pacifica	C	2.17
591	1555	1927	Euphausia pacifica	C	2.218
591	1557	1928	Gonatus	URL	0.063
591	1558	1929	Onychoteuthis borealijaponica	LRL	0.069
591	1558	1930	Onychoteuthis borealijaponica	LRL	0.076
591	1558	1931	Onychoteuthis borealijaponica	LRL	0.081
591	1558	1932	Onychoteuthis borealijaponica	LRL	0.092
591	1558	1933	Onychoteuthis borealijaponica	LRL	0.095
592	1562	1934	Euphausia pacifica	C	1.623
592	1562	1935	Euphausia pacifica	C	1.782
592	1562	1936	Euphausia pacifica	C	1.924
592	1562	1937	Euphausia pacifica	C	1.948
592	1562	1938	Euphausia pacifica	C	2.174
592	1564	1939	Gonatus	LRL	0.055
592	1566	1940	Mastigoteuthis dentata	LRL	0.046
592	1567	1941	Octopoteuthis	LRL	0.063
592	1567	1942	Octopoteuthis	LRL	0.07
592	1568	1943	Onychoteuthis borealijaponica	LRL	0.103
592	1570	1944	Tarletonbeania crenularis	VCL	5.33
593	1572	1945	Euphausia pacifica	C	1.968
593	1572	1946	Euphausia pacifica	C	2.046
593	1572	1947	Euphausia pacifica	C	2.243
593	1572	1948	Euphausia pacifica	C	2.325
593	1572	1949	Euphausia pacifica	C	2.378
593	1574	1950	Onychoteuthis borealijaponica	LRL	0.061
593	1574	1951	Onychoteuthis borealijaponica	LRL	0.082
593	1574	1952	Onychoteuthis borealijaponica	LRL	0.085
593	1574	1953	Onychoteuthis borealijaponica	LRL	0.092
593	1574	1954	Onychoteuthis borealijaponica	LRL	0.095
594	1580	1955	Sebastes	VCL	1.4
594	1580	1956	Sebastes	VCL	1.8
594	1580	1957	Sebastes	VCL	2.662
596	1583	1958	Gonatopsis	LRL	0.06
596	1584	1959	Gonatus	URL	0.129
596	1585	1960	Japetella heathi	UHL	0.051
596	1586	1961	Mastigoteuthis dentata	LRL	0.05
596	1587	1963	Onychoteuthis borealijaponica	UHL	0.406
596	1587	1962	Onychoteuthis borealijaponica	URL	0.132
597	1593	1964	Cololabis saira	VCL	15.6
597	1593	1965	Cololabis saira	VCL	19.5
597	1595	1966	Onychoteuthis borealijaponica	LRL	0.125
597	1595	1967	Onychoteuthis borealijaponica	LRL	0.15
597	1595	1968	Onychoteuthis borealijaponica	LRL	0.163
598	1599	1969	Gonatus	LRL	0.094
598	1600	1970	Japetella heathi	LRL	0.086
598	1601	1971	Mastigoteuthis dentata	LRL	0.086
598	1602	1972	Onychoteuthis borealijaponica	LRL	0.084
598	1604	1973	Munididae	C	1.2
598	1604	1974	Munididae	C	1.2
598	1605	1975	Sebastes	VCL	1.1
599	1609	1976	Onychoteuthis borealijaponica	LRL	0.096
630	1687	2077	Gonatus	LRL	0.11
632	1692	2078	Engraulis mordax	VCL	3.1
632	1692	2079	Engraulis mordax	VCL	3.1
632	1692	2080	Engraulis mordax	VCL	3.1
632	1692	2081	Engraulis mordax	VCL	3.1
632	1692	2082	Engraulis mordax	VCL	3.3
633	1695	2083	Engraulis mordax	VCL	3.2
633	1695	2084	Engraulis mordax	VCL	3.5
633	1696	2085	Onychoteuthis borealijaponica	LRL	0.082
633	1696	2086	Onychoteuthis borealijaponica	LRL	0.089
634	1700	2087	Octopoteuthis	LRL	0.1
634	1701	2088	Onychoteuthis borealijaponica	LRL	0.099
637	1703	2089	Gonatopsis	LRL	0.11
637	1703	2090	Gonatopsis	LRL	0.129
637	1704	2091	Gonatus	LRL	0.123
637	1704	2092	Gonatus	LRL	0.163
637	1705	2093	Lestidiops ringens	VCL	10.91
640	1710	2094	Berryteuthis	LRL	0.092
640	1712	2095	Gonatus	LRL	0.121
640	1712	2096	Gonatus	LRL	0.13
640	1712	2097	Gonatus	LRL	0.139
640	1712	2098	Gonatus	LRL	0.152
640	1712	2099	Gonatus	LRL	0.186
640	1714	2100	Mastigoteuthis dentata	LRL	0.074
640	1716	2101	Tarletonbeania crenularis	VCL	5.404
710	1934	2211	Onychoteuthis borealijaponica	LRL	0.03
710	1934	2212	Onychoteuthis borealijaponica	LRL	0.073
710	1934	2213	Onychoteuthis borealijaponica	LRL	0.084
728	1944	2214	Engraulis mordax	VCL	4.19
728	1944	2215	Engraulis mordax	VCL	4.9
728	1944	2216	Engraulis mordax	VCL	5.9
729	1947	2217	Engraulis mordax	VCL	4.4
729	1947	2218	Engraulis mordax	VCL	4.5
729	1947	2219	Engraulis mordax	VCL	4.7
729	1947	2220	Engraulis mordax	VCL	4.8
730	1948	2221	Engraulis mordax	VCL	3.6
730	1948	2222	Engraulis mordax	VCL	4.1
730	1948	2223	Engraulis mordax	VCL	4.2
731	1949	2224	Engraulis mordax	VCL	3.5
731	1949	2225	Engraulis mordax	VCL	3.7
731	1949	2226	Engraulis mordax	VCL	3.9
731	1949	2227	Engraulis mordax	VCL	4.2
733	1952	2228	Engraulis mordax	VCL	3.9
734	1953	2229	Engraulis mordax	VCL	3.4
734	1953	2230	Engraulis mordax	VCL	3.4
734	1953	2231	Engraulis mordax	VCL	3.5
734	1953	2232	Engraulis mordax	VCL	3.9
736	1955	2233	Decapodiformes	UHL	0.318
736	1956	2234	Engraulis mordax	VCL	3.9
736	1956	2235	Engraulis mordax	VCL	4
736	1956	2236	Engraulis mordax	VCL	4.2
736	1956	2237	Engraulis mordax	VCL	4.4
737	1958	2238	Engraulis mordax	VCL	3.1
738	1959	2239	Engraulis mordax	VCL	3.4
738	1959	2240	Engraulis mordax	VCL	3.6
738	1959	2241	Engraulis mordax	VCL	3.7
738	1959	2242	Engraulis mordax	VCL	4.4
739	1960	2243	Engraulis mordax	VCL	4.4
739	1960	2244	Engraulis mordax	VCL	4.6
740	1962	2245	Engraulis mordax	VCL	3.9
740	1965	2246	Onychoteuthis borealijaponica	LRL	0.049
740	1965	2247	Onychoteuthis borealijaponica	LRL	0.055
740	1965	2248	Onychoteuthis borealijaponica	LRL	0.057
740	1965	2249	Onychoteuthis borealijaponica	LRL	0.06
740	1967	2250	Sebastes	VCL	1.5
740	1967	2251	Sebastes	VCL	1.7
740	1967	2252	Sebastes	VCL	1.7
741	1969	2253	Engraulis mordax	VCL	2.8
742	1970	2254	Engraulis mordax	VCL	2.4
742	1970	2255	Engraulis mordax	VCL	2.5
742	1971	2256	Sebastes	VCL	1.5
744	1974	2257	Engraulis mordax	VCL	2.4
745	1978	2258	Gonatus	UHL	0.39
745	1978	2259	Gonatus	UHL	0.396
746	1979	2260	Cololabis saira	VCL	4.9
749	1981	2261	Cololabis saira	VCL	5.5
749	1981	2262	Cololabis saira	VCL	9.6
749	1981	2263	Cololabis saira	VCL	9.7
749	1981	2264	Cololabis saira	VCL	10.1
749	1981	2265	Cololabis saira	VCL	10.6
751	1985	2266	Berryteuthis	LRL	0.159
751	1989	2267	Onychoteuthis borealijaponica	LRL	0.071
751	1989	2268	Onychoteuthis borealijaponica	LRL	0.115
751	1990	2269	Tarletonbeania crenularis	SL	6.5
751	1990	2270	Tarletonbeania crenularis	SL	6.8
754	1995	2271	Gonatus	LRL	0.196
754	1996	2272	Octopoteuthis	LRL	0.799
754	1997	2273	Onychoteuthis borealijaponica	UHL	0.258
758	2000	2274	Onychoteuthis borealijaponica	LRL	0.057
758	2000	2275	Onychoteuthis borealijaponica	LRL	0.066
758	2000	2276	Onychoteuthis borealijaponica	LRL	0.092
759	2003	2277	Onychoteuthis borealijaponica	UHL	0.156
760	2008	2278	Onychoteuthis borealijaponica	LRL	0.064
760	2008	2279	Onychoteuthis borealijaponica	LRL	0.084
760	2008	2280	Onychoteuthis borealijaponica	LRL	0.168
760	2011	2281	Tarletonbeania crenularis	SL	6.4
763	2014	2282	Cololabis saira	SL	24.4
763	2014	2283	Cololabis saira	SL	26.3
766	2018	2284	Engraulis mordax	VCL	2.7
766	2018	2285	Engraulis mordax	VCL	3
766	2018	2286	Engraulis mordax	VCL	3.1
766	2018	2287	Engraulis mordax	VCL	3.3
766	2019	2288	Malacostraca	C	2.6
769	2025	2289	Engraulis mordax	VCL	3.5
769	2025	2290	Engraulis mordax	VCL	3.6
769	2025	2291	Engraulis mordax	VCL	3.8
769	2025	2292	Engraulis mordax	VCL	3.9
769	2025	2293	Engraulis mordax	VCL	4.1
769	2026	2294	Onychoteuthis borealijaponica	UHL	0.101
769	2026	2295	Onychoteuthis borealijaponica	UHL	0.125
770	2028	2296	Gonatus	URL	0.056
771	2029	2297	Decapodiformes	LRL	0.023
771	2029	2298	Decapodiformes	LRL	0.027
771	2029	2299	Decapodiformes	LRL	0.031
771	2029	2300	Decapodiformes	LRL	0.033
771	2029	2301	Decapodiformes	LRL	0.036
772	2033	2302	Engraulis mordax	VCL	2.818
773	2035	2303	Hyperiidae	C	1.055
773	2036	2304	Nematoscelis difficilis	C	2.102
773	2036	2305	Nematoscelis difficilis	C	2.658
773	2036	2306	Nematoscelis difficilis	C	2.732
773	2037	2309	Phronima sedentaria	C	1.196
773	2037	2310	Phronima sedentaria	C	0.637
773	2037	2307	Phronima sedentaria	CP	0.095
773	2037	2308	Phronima sedentaria	CP	0.223
773	2038	2311	Sebastes	VCL	1.15
773	2038	2312	Sebastes	VCL	1.443
775	2040	2313	Berryteuthis	LRL	0.039
775	2042	2314	Thysanoessa spinifera	C	2.158
775	2042	2315	Thysanoessa spinifera	C	2.168
775	2042	2316	Thysanoessa spinifera	C	2.271
775	2042	2317	Thysanoessa spinifera	C	2.303
775	2042	2318	Thysanoessa spinifera	C	2.442
776	2043	2319	Berryteuthis	LRL	0.024
776	2043	2320	Berryteuthis	LRL	0.025
776	2043	2321	Berryteuthis	LRL	0.026
776	2043	2322	Berryteuthis	LRL	0.026
776	2043	2323	Berryteuthis	LRL	0.032
776	2044	2324	Cololabis saira	VCL	5.867
776	2046	2325	Gonatus	LRL	0.073
776	2046	2326	Gonatus	LRL	0.078
776	2046	2327	Gonatus	LRL	0.078
776	2046	2328	Gonatus	LRL	0.086
776	2047	2329	Onychoteuthis borealijaponica	LRL	0.046
776	2047	2330	Onychoteuthis borealijaponica	LRL	0.049
776	2047	2331	Onychoteuthis borealijaponica	LRL	0.053
776	2047	2332	Onychoteuthis borealijaponica	LRL	0.058
776	2047	2333	Onychoteuthis borealijaponica	LRL	0.06
777	2048	2334	Berryteuthis	LRL	0.147
777	2048	2335	Berryteuthis	LRL	0.151
777	2048	2336	Berryteuthis	LRL	0.163
777	2049	2337	Decapodiformes	LRL	0.028
777	2050	2338	Mastigoteuthis dentata	LRL	0.111
778	2051	2339	Cololabis saira	VCL	7.666
779	2054	2340	Onychoteuthis borealijaponica	LRL	0.122
780	2056	2341	Berryteuthis	LRL	0.035
780	2056	2342	Berryteuthis	LRL	0.044
780	2056	2343	Berryteuthis	LRL	0.045
780	2056	2344	Berryteuthis	LRL	0.058
780	2056	2345	Berryteuthis	LRL	0.063
780	2058	2346	Gonatus	LRL	0.074
780	2058	2347	Gonatus	LRL	0.099
780	2058	2348	Gonatus	LRL	0.126
780	2058	2349	Gonatus	LRL	0.166
780	2059	2350	Hyperiidae	C	0.57
780	2062	2351	Thysanoessa spinifera	C	2.625
780	2062	2352	Thysanoessa spinifera	C	2.889
781	2063	2353	Decapodiformes	URL	0.029
781	2064	2354	Gonatus	URL	0.089
781	2065	2355	Japetella heathi	UHL	0.153
782	2067	2356	Engraulis mordax	VCL	2.572
782	2067	2357	Engraulis mordax	VCL	2.71
782	2067	2358	Engraulis mordax	VCL	2.787
782	2067	2359	Engraulis mordax	VCL	2.885
782	2067	2360	Engraulis mordax	VCL	2.991
782	2069	2361	Japetella heathi	UHL	0.205
782	2069	2362	Japetella heathi	UHL	0.226
783	2070	2363	Decapoda	C	0.554
783	2073	2364	Onychoteuthis borealijaponica	LRL	0.041
783	2075	2365	Munididae	C	0.527
783	2075	2366	Munididae	C	0.631
783	2076	2367	Sebastes	VCL	0.662
783	2076	2368	Sebastes	VCL	1.251
783	2077	2369	Thysanoessa spinifera	C	1.873
784	2079	2370	Decapodiformes	LRL	0.017
784	2079	2371	Decapodiformes	LRL	0.031
784	2079	2372	Decapodiformes	LRL	0.041
784	2083	2373	Octopoteuthis	LRL	0.058
784	2083	2374	Octopoteuthis	LRL	0.06
784	2084	2375	Onychoteuthis borealijaponica	LRL	0.078
785	2086	2376	Engraulis mordax	VCL	2.381
785	2086	2377	Engraulis mordax	VCL	2.411
785	2086	2378	Engraulis mordax	VCL	2.562
785	2086	2379	Engraulis mordax	VCL	2.662
785	2086	2380	Engraulis mordax	VCL	2.665
786	2087	2381	Decapoda	C	0.23
786	2087	2382	Decapoda	C	0.351
786	2088	2383	Decapodiformes	LRL	0.022
786	2088	2384	Decapodiformes	LRL	0.023
786	2088	2385	Decapodiformes	LRL	0.025
786	2088	2386	Decapodiformes	LRL	0.034
786	2088	2387	Decapodiformes	LRL	0.037
787	2092	2388	Decapodiformes	LRL	0.025
787	2092	2389	Decapodiformes	LRL	0.028
787	2092	2390	Decapodiformes	LRL	0.028
787	2094	2391	Onychoteuthis borealijaponica	LRL	0.031
787	2094	2392	Onychoteuthis borealijaponica	LRL	0.037
787	2094	2393	Onychoteuthis borealijaponica	LRL	0.064
788	2096	2394	Berryteuthis	LRL	0.025
788	2096	2395	Berryteuthis	LRL	0.033
788	2096	2396	Berryteuthis	LRL	0.037
788	2096	2397	Berryteuthis	LRL	0.039
788	2096	2398	Berryteuthis	LRL	0.045
788	2100	2399	Sebastes	VCL	1.08
789	2101	2400	Berryteuthis	LRL	0.04
789	2101	2401	Berryteuthis	LRL	0.044
789	2101	2402	Berryteuthis	LRL	0.055
789	2101	2403	Berryteuthis	LRL	0.059
789	2101	2404	Berryteuthis	LRL	0.078
789	2102	2405	Cololabis saira	VCL	11.2
789	2105	2406	Gonatus	LRL	0.075
789	2105	2407	Gonatus	LRL	0.099
789	2105	2408	Gonatus	LRL	0.106
789	2105	2409	Gonatus	LRL	0.155
789	2105	2410	Gonatus	LRL	0.206
789	2106	2411	Octopus rubescens	UHL	0.074
789	2106	2412	Octopus rubescens	UHL	0.114
789	2106	2413	Octopus rubescens	UHL	0.132
789	2106	2414	Octopus rubescens	UHL	0.135
789	2106	2415	Octopus rubescens	UHL	0.139
790	2108	2416	Decapodiformes	LRL	0.028
790	2108	2417	Decapodiformes	LRL	0.029
791	2114	2418	Gonatus	LRL	0.161
791	2115	2419	Onychoteuthis borealijaponica	LRL	0.096
791	2115	2420	Onychoteuthis borealijaponica	LRL	0.165
791	2115	2421	Onychoteuthis borealijaponica	LRL	0.272
791	2115	2422	Onychoteuthis borealijaponica	LRL	0.288
791	2116	2423	Phronima sedentaria	CP	0.209
791	2116	2424	Phronima sedentaria	CP	0.22
792	2119	2425	Hyperiidae	C	1.125
792	2119	2426	Hyperiidae	C	1.143
792	2120	2427	Mastigoteuthis dentata	LRL	0.019
792	2120	2428	Mastigoteuthis dentata	LRL	0.023
792	2120	2429	Mastigoteuthis dentata	LRL	0.025
792	2120	2430	Mastigoteuthis dentata	LRL	0.03
792	2120	2431	Mastigoteuthis dentata	LRL	0.051
792	2121	2432	Onychoteuthis borealijaponica	LRL	0.044
792	2121	2433	Onychoteuthis borealijaponica	LRL	0.051
792	2123	2434	Munididae	C	0.439
793	2126	2435	Engraulis mordax	VCL	2.614
793	2128	2436	Onychoteuthis borealijaponica	LRL	0.04
793	2128	2437	Onychoteuthis borealijaponica	LRL	0.046
793	2128	2438	Onychoteuthis borealijaponica	LRL	0.051
793	2128	2439	Onychoteuthis borealijaponica	LRL	0.052
793	2128	2440	Onychoteuthis borealijaponica	LRL	0.067
794	2129	2441	Berryteuthis	LRL	0.033
796	2134	2442	Japetella heathi	UHL	0.207
796	2135	2443	Onychoteuthis borealijaponica	LRL	0.14
797	2137	2444	Engraulis mordax	VCL	3.055
797	2137	2445	Engraulis mordax	VCL	3.217
797	2137	2446	Engraulis mordax	VCL	3.346
797	2137	2447	Engraulis mordax	VCL	3.426
797	2137	2448	Engraulis mordax	VCL	3.862
797	2138	2449	Onychoteuthis borealijaponica	LRL	0.034
798	2139	2450	Engraulis mordax	VCL	4.047
798	2139	2451	Engraulis mordax	VCL	4.466
798	2139	2452	Engraulis mordax	VCL	4.674
798	2139	2453	Engraulis mordax	VCL	4.812
798	2139	2454	Engraulis mordax	VCL	5.175
798	2141	2455	Onychoteuthis borealijaponica	LRL	0.026
800	2145	2456	Mastigoteuthis dentata	LRL	0.149
800	2145	2457	Mastigoteuthis dentata	LRL	0.185
800	2145	2458	Mastigoteuthis dentata	LRL	0.213
800	2145	2459	Mastigoteuthis dentata	LRL	0.22
800	2145	2460	Mastigoteuthis dentata	LRL	0.244
803	2150	2461	Engraulis mordax	VCL	4.152
803	2150	2462	Engraulis mordax	VCL	4.248
803	2150	2463	Engraulis mordax	VCL	4.933
803	2150	2464	Engraulis mordax	VCL	5.027
803	2150	2465	Engraulis mordax	VCL	5.137
803	2151	2466	Sardinops sagax	VCL	4.768
803	2151	2467	Sardinops sagax	VCL	5.169
804	2152	2468	Engraulis mordax	VCL	3.813
804	2152	2469	Engraulis mordax	VCL	3.878
804	2152	2470	Engraulis mordax	VCL	3.942
804	2152	2471	Engraulis mordax	VCL	4.552
804	2152	2472	Engraulis mordax	VCL	5.031
804	2154	2473	Onychoteuthis borealijaponica	LRL	0.046
804	2154	2474	Onychoteuthis borealijaponica	LRL	0.058
805	2156	2475	Decapodiformes	LRL	0.042
805	2157	2476	Japetella heathi	LHL	0.042
806	2162	2477	Onychoteuthis borealijaponica	LRL	0.092
806	2162	2478	Onychoteuthis borealijaponica	LRL	0.036
806	2162	2479	Onychoteuthis borealijaponica	LRL	0.046
806	2163	2480	Decapodiformes	LRL	0.026
806	2163	2481	Decapodiformes	LRL	0.034
806	2163	2482	Decapodiformes	LRL	0.023
807	2166	2483	Hyperiidae	C	0.674
807	2167	2484	Phronima sedentaria	C	1.214
807	2170	2485	Japetella heathi	LHL	0.069
807	2171	2486	Onychoteuthis borealijaponica	LRL	0.059
807	2172	2487	Decapodiformes	URL	0.031
808	2174	2488	Japetella heathi	UHL	0.082
808	2175	2491	Onychoteuthis borealijaponica	LRL	0.034
808	2175	2489	Onychoteuthis borealijaponica	URL	0.036
808	2175	2490	Onychoteuthis borealijaponica	URL	0.029
809	2181	2492	Decapodiformes	LRL	0.028
809	2181	2493	Decapodiformes	LRL	0.024
809	2181	2494	Decapodiformes	LRL	0.023
810	2183	2495	Onychoteuthis borealijaponica	LRL	0.036
810	2183	2496	Onychoteuthis borealijaponica	LRL	0.046
810	2184	2497	Decapodiformes	LRL	0.031
810	2184	2498	Decapodiformes	LRL	0.023
810	2184	2499	Decapodiformes	LRL	0.024
810	2184	2500	Decapodiformes	LRL	0.029
810	2184	2501	Decapodiformes	LRL	0.032
811	2187	2502	Onychoteuthis borealijaponica	URL	0.037
811	2188	2503	Decapodiformes	URL	0.031
811	2188	2504	Decapodiformes	URL	0.027
812	2190	2505	Japetella heathi	LHL	0.094
812	2191	2506	Decapodiformes	LRL	0.015
812	2191	2507	Decapodiformes	LRL	0.025
813	2194	2508	Octopoteuthis	LRL	0.054
813	2195	2509	Decapodiformes	LRL	0.024
813	2195	2510	Decapodiformes	LRL	0.023
813	2195	2511	Decapodiformes	LRL	0.029
814	2201	2512	Onychoteuthis borealijaponica	LRL	0.117
815	2204	2513	Hyperiidae	C	0.826
815	2211	2515	Japetella heathi	LHL	0.131
815	2211	2514	Japetella heathi	UHL	0.265
815	2212	2516	Decapodiformes	LRL	0.025
815	2212	2517	Decapodiformes	LRL	0.038
815	2212	2518	Decapodiformes	LRL	0.027
815	2212	2519	Decapodiformes	LRL	0.029
815	2212	2520	Decapodiformes	LRL	0.016
815	2213	2521	Onychoteuthis borealijaponica	LRL	0.061
815	2213	2522	Onychoteuthis borealijaponica	LRL	0.044
815	2214	2523	Octopoteuthis	LRL	0.036
815	2215	2524	Gonatus	LRL	0.117
815	2215	2525	Gonatus	LRL	0.046
816	2218	2526	Decapodiformes	LRL	0.033
816	2218	2527	Decapodiformes	LRL	0.03
817	2219	2528	Hyperiidae	C	1.061
817	2220	2529	Calanoida	C	0.244
817	2224	2530	Japetella heathi	UHL	0.077
817	2224	2531	Japetella heathi	UHL	0.05
817	2225	2532	Onychoteuthis borealijaponica	LRL	0.129
817	2225	2533	Onychoteuthis borealijaponica	LRL	0.028
817	2225	2534	Onychoteuthis borealijaponica	LRL	0.071
817	2225	2535	Onychoteuthis borealijaponica	LRL	0.053
817	2225	2536	Onychoteuthis borealijaponica	LRL	0.039
817	2226	2537	Decapodiformes	LRL	0.027
817	2226	2538	Decapodiformes	LRL	0.022
817	2226	2539	Decapodiformes	LRL	0.017
817	2226	2540	Decapodiformes	LRL	0.032
817	2226	2541	Decapodiformes	LRL	0.018
818	2232	2542	Japetella heathi	UHL	0.067
818	2233	2543	Onychoteuthis borealijaponica	LRL	0.054
818	2233	2544	Onychoteuthis borealijaponica	LRL	0.038
818	2233	2545	Onychoteuthis borealijaponica	LRL	0.043
818	2234	2546	Octopoteuthis	LRL	0.095
818	2235	2547	Decapodiformes	LRL	0.027
818	2235	2548	Decapodiformes	LRL	0.035
819	2239	2549	Calanoida	C	0.21
819	2239	2550	Calanoida	C	0.186
819	2242	2551	Japetella heathi	LHL	0.048
819	2243	2552	Octopoteuthis	LRL	0.106
819	2244	2553	Decapodiformes	LRL	0.03
819	2244	2554	Decapodiformes	LRL	0.034
819	2244	2555	Decapodiformes	LRL	0.029
819	2244	2556	Decapodiformes	LRL	0.046
819	2244	2557	Decapodiformes	LRL	0.04
819	2245	2558	Onychoteuthis borealijaponica	LRL	0.06
820	2248	2559	Onychoteuthis borealijaponica	LRL	0.073
820	2248	2560	Onychoteuthis borealijaponica	LRL	0.039
820	2248	2561	Onychoteuthis borealijaponica	LRL	0.04
820	2249	2562	Decapodiformes	LRL	0.032
820	2249	2563	Decapodiformes	LRL	0.037
820	2249	2564	Decapodiformes	LRL	0.028
820	2249	2565	Decapodiformes	LRL	0.034
820	2249	2566	Decapodiformes	LRL	0.041
820	2250	2567	Mastigoteuthis dentata	LRL	0.096
820	2251	2568	Gonatus	LRL	0.051
820	2251	2569	Gonatus	LRL	0.051
821	2254	2570	Phronima sedentaria	CP	0.263
821	2255	2571	Decapodiformes	LRL	0.02
823	2259	2572	Euphausia pacifica	C	2.312
823	2260	2573	Phronima sedentaria	CP	0.196
823	2260	2574	Phronima sedentaria	CP	0.246
824	2262	2575	Cololabis saira	VCL	17.9
824	2262	2576	Cololabis saira	VCL	18.7
825	2267	2577	Nematoscelis difficilis	C	2.298
825	2267	2578	Nematoscelis difficilis	C	2.664
826	2269	2579	Japetella heathi	UHL	0.054
826	2269	2580	Japetella heathi	UHL	0.046
826	2270	2581	Decapodiformes	LRL	0.017
826	2271	2582	Onychoteuthis borealijaponica	LRL	0.102
827	2274	2583	Tarletonbeania crenularis	VCL	5.406
827	2275	2584	Japetella heathi	UHL	0.176
827	2278	2585	Octopoteuthis	LRL	0.048
827	2279	2586	Mastigoteuthis dentata	LRL	0.046
827	2279	2587	Mastigoteuthis dentata	LRL	0.057
827	2279	2588	Mastigoteuthis dentata	LRL	0.066
827	2280	2589	Decapodiformes	LRL	0.027
827	2280	2590	Decapodiformes	LRL	0.014
827	2281	2591	Sebastes	VCL	1.619
828	2285	2592	Hyperiidae	C	1.077
828	2287	2593	Japetella heathi	UHL	0.108
828	2292	2594	Decapodiformes	LRL	0.023
828	2292	2595	Decapodiformes	LRL	0.028
828	2292	2596	Decapodiformes	LRL	0.021
828	2292	2597	Decapodiformes	LRL	0.03
828	2293	2598	Octopoteuthis	LRL	0.027
828	2293	2599	Octopoteuthis	LRL	0.057
828	2294	2600	Mastigoteuthis dentata	LRL	0.094
828	2294	2601	Mastigoteuthis dentata	LRL	0.095
828	2294	2602	Mastigoteuthis dentata	LRL	0.087
828	2294	2603	Mastigoteuthis dentata	LRL	0.087
828	2294	2604	Mastigoteuthis dentata	LRL	0.077
829	2295	2605	Cololabis saira	VCL	11.8
829	2295	2606	Cololabis saira	VCL	12.5
829	2298	2607	Euphausia pacifica	C	2.316
829	2298	2608	Euphausia pacifica	C	2.435
829	2299	2609	Calanoida	C	0.166
829	2300	2610	Decapodiformes	LRL	0.018
829	2300	2611	Decapodiformes	LRL	0.027
829	2302	2612	Sebastes	VCL	1.275
829	2302	2613	Sebastes	VCL	1.418
829	2302	2614	Sebastes	VCL	1.349
829	2302	2615	Sebastes	VCL	4.542
830	2306	2616	Cololabis saira	VCL	13.9
831	2307	2617	Cololabis saira	SL	12.9
831	2307	2618	Cololabis saira	SL	13
831	2308	2619	Hyperiidae	C	1.152
831	2309	2620	Japetella heathi	UHL	0.095
831	2310	2621	Octopus rubescens	UHL	0.049
831	2311	2622	Onychoteuthis borealijaponica	LRL	0.069
831	2312	2623	Gonatus	LRL	0.03
831	2313	2624	Decapodiformes	URL	0.013
832	2317	2625	Japetella heathi	UHL	0.158
833	2319	2626	Cololabis saira	SL	17.1
834	2322	2627	Cololabis saira	VCL	16.2
835	2323	2628	Cololabis saira	VCL	14.4
835	2323	2629	Cololabis saira	VCL	3.872
835	2324	2630	Calanoida	C	0.226
835	2324	2631	Calanoida	C	0.227
835	2325	2632	Sebastes	VCL	1.31
835	2325	2633	Sebastes	VCL	1.509
835	2325	2634	Sebastes	VCL	1.405
835	2325	2635	Sebastes	VCL	1.26
835	2325	2636	Sebastes	VCL	1.307
835	2326	2637	Octopus rubescens	UHL	0.066
835	2327	2638	Decapodiformes	URL	0.016
835	2330	2639	Pleuronectiformes	VCL	1.157
835	2331	2640	Japetella heathi	UHL	0.259
835	2332	2641	Onychoteuthis borealijaponica	LRL	0.031
836	2334	2642	Cololabis saira	VCL	1.16
836	2336	2643	Calanoida	C	0.258
836	2337	2644	Sebastes	VCL	1.405
836	2337	2645	Sebastes	VCL	1.53
836	2338	2646	Octopoteuthis	URL	0.09
837	2340	2647	Cololabis saira	VCL	15.8
837	2342	2648	Mastigoteuthis dentata	LRL	0.166
837	2342	2649	Mastigoteuthis dentata	LRL	0.133
838	2343	2650	Cololabis saira	SL	17.6
838	2343	2651	Cololabis saira	SL	19.5
838	2344	2652	Gonatus	LRL	0.136
840	2349	2653	Calanoida	C	0.246
840	2349	2654	Calanoida	C	0.249
840	2349	2655	Calanoida	C	0.27
840	2350	2656	Hyperiidae	C	1.246
840	2352	2657	Octopoteuthis	LRL	0.078
840	2353	2658	Octopus	UHL	0.027
840	2356	2659	Decapodiformes	LRL	0.045
841	2358	2660	Cololabis saira	VCL	16.1
841	2358	2661	Cololabis saira	VCL	13
841	2358	2662	Cololabis saira	VCL	16.2
841	2358	2663	Cololabis saira	VCL	4.037
841	2358	2664	Cololabis saira	VCL	4.5
841	2360	2665	Decapodiformes	LRL	0.03
841	2360	2666	Decapodiformes	LRL	0.031
842	2366	2667	Sebastes	VCL	1.344
842	2366	2668	Sebastes	VCL	1.514
842	2366	2669	Sebastes	VCL	1.375
842	2366	2670	Sebastes	VCL	1.431
842	2366	2671	Sebastes	VCL	1.522
842	2368	2672	Pleuronectiformes	VCL	1.432
842	2369	2673	Decapodiformes	LRL	0.036
842	2369	2674	Decapodiformes	LRL	0.051
842	2370	2675	Japetella heathi	UHL	0.096
842	2371	2676	Octopoteuthis	LRL	0.067
842	2371	2677	Octopoteuthis	LRL	0.11
842	2372	2678	Gonatus	LRL	0.136
842	2372	2679	Gonatus	LRL	0.115
842	2372	2680	Gonatus	LRL	0.133
842	2372	2681	Gonatus	LRL	0.142
842	2372	2682	Gonatus	LRL	0.143
842	2373	2683	Mastigoteuthis dentata	LRL	0.076
842	2376	2684	Scomber japonicus	VCL	1.457
843	2377	2685	Cololabis saira	SL	19.5
843	2377	2686	Cololabis saira	VCL	14.1
843	2377	2687	Cololabis saira	VCL	3.781
843	2379	2688	Gonatus	LRL	0.145
843	2379	2689	Gonatus	LRL	0.111
844	2380	2690	Cololabis saira	VCL	15.4
845	2382	2691	Engraulis mordax	VCL	5.8
846	2385	2692	Decapodiformes	URL	0.012
846	2386	2693	Phronima sedentaria	CP	0.26
846	2386	2694	Phronima sedentaria	CP	0.378
846	2386	2695	Phronima sedentaria	CP	0.272
847	2390	2696	Decapodiformes	LRL	0.027
850	2395	2697	Pleocyemata	C	0.534
850	2395	2698	Pleocyemata	C	0.55
850	2395	2699	Pleocyemata	C	0.5
850	2395	2700	Pleocyemata	C	0.487
850	2395	2701	Pleocyemata	C	0.602
850	2396	2702	Calanoida	C	0.235
850	2400	2703	Gonatus	LRL	0.123
850	2400	2704	Gonatus	LRL	0.121
850	2400	2705	Gonatus	LRL	0.1
850	2400	2706	Gonatus	LRL	0.099
851	2402	2707	Engraulis mordax	VCL	5.22
852	2404	2708	Pleocyemata	C	0.548
853	2405	2709	Engraulis mordax	VCL	6.02
853	2405	2710	Engraulis mordax	VCL	5.96
858	2416	2711	Phronima sedentaria	CP	0.366
858	2416	2712	Phronima sedentaria	CP	0.346
914	2718	3052	Euphausiidae	C	2.358
914	2718	3053	Euphausiidae	C	2.099
914	2718	3054	Euphausiidae	C	2.172
914	2718	3055	Euphausiidae	C	2.074
914	2718	3056	Euphausiidae	C	2.597
914	2720	3057	Japetella heathi	UHL	0.248
914	2720	3058	Japetella heathi	UHL	0.053
914	2720	3059	Japetella heathi	UHL	0.061
914	2720	3060	Japetella heathi	UHL	0.08
914	2720	3061	Japetella heathi	UHL	0.103
914	2721	3062	Gonatopsis	LRL	0.098
914	2722	3063	Gonatus	LRL	0.04
914	2722	3064	Gonatus	LRL	0.059
914	2723	3065	Onychoteuthis borealijaponica	LRL	0.065
914	2723	3066	Onychoteuthis borealijaponica	LRL	0.089
914	2723	3067	Onychoteuthis borealijaponica	LRL	0.043
914	2723	3068	Onychoteuthis borealijaponica	LRL	0.051
914	2723	3069	Onychoteuthis borealijaponica	LRL	0.096
914	2724	3070	Decapodiformes	LRL	0.032
914	2724	3071	Decapodiformes	LRL	0.039
914	2724	3072	Decapodiformes	LRL	0.03
914	2724	3073	Decapodiformes	LRL	0.034
914	2724	3074	Decapodiformes	LRL	0.033
914	2727	3075	Trachurus symmetricus	VCL	5.6
915	2730	3076	Engraulis mordax	VCL	2.911
915	2730	3077	Engraulis mordax	VCL	2.851
915	2731	3078	Sardinops sagax	VCL	3.283
915	2731	3079	Sardinops sagax	VCL	3.854
916	2734	3080	Onychoteuthis borealijaponica	LRL	0.073
916	2734	3081	Onychoteuthis borealijaponica	LRL	0.061
916	2734	3082	Onychoteuthis borealijaponica	LRL	0.059
916	2734	3083	Onychoteuthis borealijaponica	LRL	0.051
916	2735	3084	Decapodiformes	LRL	0.031
916	2735	3085	Decapodiformes	LRL	0.023
917	2739	3086	Sardinops sagax	VCL	3.624
918	2740	3087	Hyperiidae	C	1.112
918	2741	3088	Oxycephalidae	C	2.263
918	2742	3089	Decapodiformes	LRL	0.029
918	2742	3090	Decapodiformes	LRL	0.017
918	2742	3091	Decapodiformes	LRL	0.014
918	2742	3092	Decapodiformes	LRL	0.021
918	2742	3093	Decapodiformes	LRL	0.028
918	2743	3094	Onychoteuthis borealijaponica	LRL	0.067
918	2743	3095	Onychoteuthis borealijaponica	LRL	0.068
918	2744	3096	Gonatus	LRL	0.039
919	2748	3097	Sebastes	VCL	1.127
919	2750	3098	Onychoteuthis borealijaponica	LRL	0.091
919	2750	3099	Onychoteuthis borealijaponica	LRL	0.06
919	2750	3100	Onychoteuthis borealijaponica	LRL	0.039
919	2750	3101	Onychoteuthis borealijaponica	LRL	0.067
919	2750	3102	Onychoteuthis borealijaponica	LRL	0.067
919	2751	3103	Gonatus	LRL	0.102
919	2751	3104	Gonatus	LRL	0.054
919	2751	3105	Gonatus	LRL	0.047
919	2752	3106	Decapodiformes	LRL	0.018
919	2752	3107	Decapodiformes	LRL	0.017
919	2753	3108	Japetella heathi	UHL	0.159
919	2753	3109	Japetella heathi	UHL	0.058
920	2755	3110	Decapodiformes	LRL	0.036
920	2755	3111	Decapodiformes	LRL	0.035
920	2755	3112	Decapodiformes	LRL	0.024
920	2755	3113	Decapodiformes	LRL	0.024
920	2756	3114	Onychoteuthis borealijaponica	LRL	0.091
920	2756	3115	Onychoteuthis borealijaponica	LRL	0.057
920	2756	3116	Onychoteuthis borealijaponica	LRL	0.054
920	2756	3117	Onychoteuthis borealijaponica	LRL	0.068
920	2756	3118	Onychoteuthis borealijaponica	LRL	0.059
920	2757	3119	Gonatopsis	LRL	0.11
920	2757	3120	Gonatopsis	LRL	0.132
920	2757	3121	Gonatopsis	LRL	0.127
920	2758	3122	Japetella heathi	UHL	0.09
920	2758	3123	Japetella heathi	UHL	0.113
920	2759	3124	Gonatus	LRL	0.111
920	2760	3125	Sebastes	VCL	1.067
920	2760	3126	Sebastes	VCL	1.369
920	2762	3127	Tarletonbeania crenularis	VCL	5.273
920	2762	3128	Tarletonbeania crenularis	VCL	5.419
920	2762	3129	Tarletonbeania crenularis	VCL	5.807
920	2763	3130	Lestidiops ringens	VCL	10.667
920	2763	3131	Lestidiops ringens	VCL	10.8
920	2764	3132	Engraulis mordax	VCL	5.093
921	2769	3133	Sardinops sagax	VCL	3.67
921	2771	3134	Onychoteuthis borealijaponica	LRL	0.05
921	2771	3135	Onychoteuthis borealijaponica	LRL	0.052
921	2771	3136	Onychoteuthis borealijaponica	LRL	0.044
921	2772	3137	Decapodiformes	LRL	0.041
921	2772	3138	Decapodiformes	LRL	0.036
921	2773	3139	Japetella heathi	UHL	0.073
921	2773	3140	Japetella heathi	UHL	0.051
922	2777	3141	Decapodiformes	LRL	0.033
922	2777	3142	Decapodiformes	LRL	0.034
922	2777	3143	Decapodiformes	LRL	0.018
922	2777	3144	Decapodiformes	LRL	0.014
923	2779	3145	Onychoteuthis borealijaponica	LRL	0.065
923	2779	3146	Onychoteuthis borealijaponica	LRL	0.076
923	2779	3147	Onychoteuthis borealijaponica	LRL	0.072
924	2784	3148	Onychoteuthis borealijaponica	LRL	0.147
925	2786	3149	Engraulis mordax	VCL	4.105
925	2786	3150	Engraulis mordax	VCL	3.683
925	2786	3151	Engraulis mordax	VCL	3.379
925	2786	3152	Engraulis mordax	VCL	4.096
925	2786	3153	Engraulis mordax	VCL	3.21
925	2788	3154	Japetella heathi	UHL	0.079
925	2789	3155	Decapodiformes	LRL	0.019
925	2790	3156	Gonatus	LRL	0.104
925	2790	3157	Gonatus	LRL	0.059
925	2790	3158	Gonatus	LRL	0.125
925	2790	3159	Gonatus	LRL	0.076
925	2791	3160	Onychoteuthis borealijaponica	LRL	0.086
925	2791	3161	Onychoteuthis borealijaponica	LRL	0.082
925	2791	3162	Onychoteuthis borealijaponica	LRL	0.074
925	2791	3163	Onychoteuthis borealijaponica	LRL	0.076
925	2792	3164	Trachurus symmetricus	VCL	7.483
926	2796	3165	Onychoteuthis borealijaponica	LRL	0.08
926	2796	3166	Onychoteuthis borealijaponica	LRL	0.081
926	2796	3167	Onychoteuthis borealijaponica	LRL	0.044
926	2796	3168	Onychoteuthis borealijaponica	LRL	0.052
926	2797	3169	Gonatus	LRL	0.029
926	2797	3170	Gonatus	LRL	0.026
926	2797	3171	Gonatus	LRL	0.023
926	2797	3172	Gonatus	LRL	0.034
926	2797	3173	Gonatus	LRL	0.023
927	2801	3174	Onychoteuthis borealijaponica	LRL	0.07
927	2802	3175	Japetella heathi	UHL	0.132
927	2802	3176	Japetella heathi	UHL	0.113
927	2802	3177	Japetella heathi	UHL	0.165
927	2803	3178	Trachurus symmetricus	VCL	2.72
927	2803	3179	Trachurus symmetricus	VCL	2.102
927	2803	3180	Trachurus symmetricus	VCL	3.464
927	2804	3181	Engraulis mordax	VCL	2.692
927	2804	3182	Engraulis mordax	VCL	2.524
927	2804	3183	Engraulis mordax	VCL	2.655
927	2805	3184	Icichthys lockingtoni	VCL	6.796
928	2811	3185	Decapodiformes	LRL	0.03
929	2812	3186	Siphonophorae	Bell	1.228
929	2814	3187	Japetella heathi	UHL	0.062
929	2814	3188	Japetella heathi	UHL	0.096
929	2814	3189	Japetella heathi	UHL	0.07
929	2815	3190	Decapodiformes	LRL	0.028
929	2816	3191	Onychoteuthis borealijaponica	LRL	0.32
929	2817	3192	Gonatus	LRL	0.102
929	2818	3193	Decapodiformes	LRL	0.096
929	2819	3194	Engraulis mordax	VCL	2.703
929	2819	3195	Engraulis mordax	VCL	2.285
929	2819	3196	Engraulis mordax	VCL	2.543
929	2819	3197	Engraulis mordax	VCL	2.434
929	2819	3198	Engraulis mordax	VCL	2.749
929	2820	3199	Sebastes	VCL	1.259
929	2821	3200	Trachurus symmetricus	VCL	1.742
929	2821	3201	Trachurus symmetricus	VCL	2.614
929	2821	3202	Trachurus symmetricus	VCL	2.171
929	2821	3203	Trachurus symmetricus	VCL	2.286
929	2821	3204	Trachurus symmetricus	VCL	1.657
929	2822	3205	Icichthys lockingtoni	VCL	2.645
929	2823	3206	Scomber japonicus	VCL	3.231
929	2824	3207	Sardinops sagax	VCL	2.607
929	2824	3208	Sardinops sagax	VCL	2.635
929	2824	3209	Sardinops sagax	VCL	2.753
929	2824	3210	Sardinops sagax	VCL	2.545
929	2824	3211	Sardinops sagax	VCL	2.68
929	2826	3212	Amphipoda	C	0.811
930	2827	3213	Sardinops sagax	VCL	3.976
930	2827	3214	Sardinops sagax	VCL	3.782
930	2827	3215	Sardinops sagax	VCL	4.149
930	2827	3216	Sardinops sagax	VCL	3.537
930	2827	3217	Sardinops sagax	VCL	3.832
931	2829	3218	Onychoteuthis borealijaponica	LRL	0.068
931	2829	3219	Onychoteuthis borealijaponica	LRL	0.081
931	2829	3220	Onychoteuthis borealijaponica	LRL	0.072
931	2829	3221	Onychoteuthis borealijaponica	LRL	0.1
931	2830	3222	Decapodiformes	LRL	0.02
932	2835	3223	Decapodiformes	LRL	0.019
932	2835	3224	Decapodiformes	LRL	0.026
932	2837	3225	Trachurus symmetricus	VCL	1.62
932	2837	3226	Trachurus symmetricus	VCL	3.749
932	2838	3227	Chilara taylori	VCL	3.094
932	2840	3228	Sebastes	VCL	1.359
932	2840	3229	Sebastes	VCL	1.095
932	2840	3230	Sebastes	VCL	1.137
932	2840	3231	Sebastes	VCL	1.06
932	2840	3232	Sebastes	VCL	1.282
932	2841	3233	Munididae	C	0.399
932	2842	3234	Oxycephalidae	C	3.125
933	2843	3235	Euphausia pacifica	C	1.729
933	2843	3236	Euphausia pacifica	C	2.094
933	2843	3237	Euphausia pacifica	C	1.809
933	2843	3238	Euphausia pacifica	C	2.044
933	2843	3239	Euphausia pacifica	C	2.116
933	2846	3240	Sebastes	VCL	1.384
933	2846	3241	Sebastes	VCL	0.96
933	2846	3242	Sebastes	VCL	1.534
933	2846	3243	Sebastes	VCL	0.966
933	2846	3244	Sebastes	VCL	1.271
933	2847	3245	Sardinops sagax	VCL	6.598
933	2850	3246	Onychoteuthis borealijaponica	LRL	0.093
933	2850	3247	Onychoteuthis borealijaponica	LRL	0.075
933	2850	3248	Onychoteuthis borealijaponica	LRL	0.063
933	2850	3249	Onychoteuthis borealijaponica	LRL	0.06
933	2851	3250	Decapodiformes	LRL	0.014
933	2851	3251	Decapodiformes	LRL	0.024
933	2851	3252	Decapodiformes	LRL	0.021
933	2851	3253	Decapodiformes	LRL	0.015
933	2851	3254	Decapodiformes	LRL	0.033
933	2852	3255	Japetella heathi	UHL	0.079
933	2852	3256	Japetella heathi	UHL	0.062
933	2852	3257	Japetella heathi	UHL	0.051
933	2852	3258	Japetella heathi	UHL	0.038
933	2852	3259	Japetella heathi	UHL	0.055
933	2853	3260	Decapodiformes	LRL	0.073
933	2854	3261	Gonatus	LRL	0.151
934	2856	3262	Japetella heathi	UHL	0.064
934	2857	3263	Onychoteuthis borealijaponica	LRL	0.033
934	2857	3264	Onychoteuthis borealijaponica	LRL	0.03
934	2857	3265	Onychoteuthis borealijaponica	LRL	0.043
934	2857	3266	Onychoteuthis borealijaponica	LRL	0.073
934	2857	3267	Onychoteuthis borealijaponica	LRL	0.069
934	2858	3268	Decapodiformes	LRL	0.026
934	2858	3269	Decapodiformes	LRL	0.019
934	2858	3270	Decapodiformes	LRL	0.02
934	2858	3271	Decapodiformes	LRL	0.014
934	2858	3272	Decapodiformes	LRL	0.016
935	2861	3273	Onychoteuthis borealijaponica	LRL	0.05
936	2863	3274	Gonatopsis	LRL	0.09
937	2865	3275	Decapodiformes	LRL	0.026
937	2867	3276	Sardinops sagax	VCL	3.19
938	2870	3277	Decapodiformes	LRL	0.025
938	2870	3278	Decapodiformes	LRL	0.021
938	2870	3279	Decapodiformes	LRL	0.02
938	2870	3280	Decapodiformes	LRL	0.018
938	2870	3281	Decapodiformes	LRL	0.017
938	2871	3282	Onychoteuthis borealijaponica	LRL	0.05
938	2871	3283	Onychoteuthis borealijaponica	LRL	0.045
938	2871	3284	Onychoteuthis borealijaponica	LRL	0.039
938	2872	3285	Japetella heathi	UHL	0.075
938	2873	3286	Sebastes	VCL	1.312
938	2875	3287	Pleuronectiformes	VCL	1.222
939	2876	3288	Euphausia pacifica	C	1.892
939	2877	3289	Hyperiidae	C	0.959
939	2878	3290	Phronima sedentaria	C	1.471
939	2878	3291	Phronima sedentaria	C	1.313
939	2880	3292	Onychoteuthis borealijaponica	LRL	0.076
939	2880	3293	Onychoteuthis borealijaponica	LRL	0.095
939	2881	3294	Gonatus	LRL	0.11
939	2881	3295	Gonatus	LRL	0.1
939	2881	3296	Gonatus	LRL	0.113
939	2881	3297	Gonatus	LRL	0.081
939	2882	3298	Decapodiformes	LRL	0.033
939	2882	3299	Decapodiformes	LRL	0.037
939	2882	3300	Decapodiformes	LRL	0.018
939	2888	3301	Tarletonbeania crenularis	VCL	6.178
940	2889	3302	Engraulis mordax	VCL	4.02
940	2890	3303	Trachurus symmetricus	VCL	9.097
940	2892	3304	Scomber japonicus	VCL	6.522
941	2893	3305	Munididae	C	0.472
941	2894	3306	Sebastes	VCL	1.003
941	2894	3307	Sebastes	VCL	1.228
941	2894	3308	Sebastes	VCL	1.353
941	2897	3309	Onychoteuthis borealijaponica	LRL	0.076
941	2897	3310	Onychoteuthis borealijaponica	LRL	0.081
941	2898	3311	Decapodiformes	LRL	0.02
941	2898	3312	Decapodiformes	LRL	0.031
941	2898	3313	Decapodiformes	LRL	0.018
941	2898	3314	Decapodiformes	LRL	0.022
941	2898	3315	Decapodiformes	LRL	0.027
942	2899	3316	Engraulis mordax	VCL	8.998
942	2900	3317	Sardinops sagax	VCL	6.118
942	2901	3318	Onychoteuthis borealijaponica	LRL	0.069
942	2901	3319	Onychoteuthis borealijaponica	LRL	0.128
942	2901	3320	Onychoteuthis borealijaponica	LRL	0.129
943	2903	3321	Decapodiformes	LRL	0.015
944	2908	3322	Onychoteuthis borealijaponica	LRL	0.062
945	2911	3323	Japetella heathi	UHL	0.061
945	2912	3324	Decapodiformes	LRL	0.118
946	2914	3325	Engraulis mordax	VCL	3.299
946	2914	3326	Engraulis mordax	VCL	3.31
946	2914	3327	Engraulis mordax	VCL	3.097
946	2914	3328	Engraulis mordax	VCL	3.19
946	2914	3329	Engraulis mordax	VCL	2.995
946	2915	3330	Sardinops sagax	VCL	2.993
946	2915	3331	Sardinops sagax	VCL	2.875
949	2923	3332	Engraulis mordax	VCL	2.832
949	2923	3333	Engraulis mordax	VCL	2.894
949	2924	3334	Cololabis saira	VCL	6.588
949	2924	3335	Cololabis saira	VCL	5.328
949	2924	3336	Cololabis saira	VCL	5.039
949	2924	3337	Cololabis saira	VCL	5.344
949	2924	3338	Cololabis saira	VCL	5.776
949	2925	3339	Decapodiformes	LRL	0.135
949	2925	3340	Decapodiformes	LRL	0.139
949	2925	3341	Decapodiformes	LRL	0.148
949	2926	3342	Japetella heathi	UHL	0.154
949	2926	3343	Japetella heathi	UHL	0.072
950	2930	3344	Japetella heathi	UHL	0.237
951	2933	3345	Sardinops sagax	VCL	2.571
951	2933	3346	Sardinops sagax	VCL	2.666
951	2933	3347	Sardinops sagax	VCL	2.547
951	2933	3348	Sardinops sagax	VCL	2.513
951	2933	3349	Sardinops sagax	VCL	2.703
951	2935	3350	Japetella heathi	UHL	0.137
951	2935	3351	Japetella heathi	UHL	0.12
951	2935	3352	Japetella heathi	UHL	0.15
951	2935	3353	Japetella heathi	UHL	0.134
951	2935	3354	Japetella heathi	UHL	0.111
951	2936	3355	Gonatus	LRL	0.196
953	2941	3356	Onychoteuthis borealijaponica	LRL	0.053
954	2945	3357	Gonatus	LRL	0.136
955	2946	3358	Cololabis saira	VCL	7.103
955	2947	3359	Trachurus symmetricus	VCL	2.435
955	2948	3360	Engraulis mordax	VCL	2.609
956	2950	3361	Cololabis saira	VCL	5.784
956	2951	3362	Engraulis mordax	VCL	3.182
956	2951	3363	Engraulis mordax	VCL	3.091
956	2951	3364	Engraulis mordax	VCL	3.037
958	2956	3365	Pleocyemata	C	0.539
958	2958	3366	Onychoteuthis borealijaponica	LRL	0.073
958	2958	3367	Onychoteuthis borealijaponica	LRL	0.068
958	2959	3368	Japetella heathi	UHL	0.082
958	2959	3369	Japetella heathi	UHL	0.069
958	2959	3370	Japetella heathi	UHL	0.048
960	2964	3371	Hyperiidae	C	0.995
960	2964	3372	Hyperiidae	C	1.302
960	2964	3373	Hyperiidae	C	1.176
960	2965	3374	Pleocyemata	C	0.478
960	2965	3375	Pleocyemata	C	0.347
962	2976	3376	Decapodiformes	LRL	0.006
962	2977	3377	Onychoteuthis borealijaponica	LRL	0.058
963	2979	3378	Decapodiformes	LRL	0.025
963	2980	3379	Sebastes	VCL	0.882
963	2980	3380	Sebastes	VCL	0.854
963	2982	3381	Pisces	VCL	2.315
963	2982	3382	Pisces	VCL	2.76
963	2982	3383	Pisces	VCL	2.365
963	2982	3384	Pisces	VCL	2.538
963	2982	3385	Pisces	VCL	2.832
965	2986	3386	Phronima sedentaria	C	1.029
965	2992	3387	Decapodiformes	LRL	0.018
965	2992	3388	Decapodiformes	LRL	0.019
965	2992	3389	Decapodiformes	LRL	0.015
965	2993	3390	Gonatus	LRL	0.091
965	2993	3391	Gonatus	LRL	0.13
965	2993	3392	Gonatus	LRL	0.136
965	2993	3393	Gonatus	LRL	0.121
965	2993	3394	Gonatus	LRL	0.119
966	2998	3395	Decapodiformes	LRL	0.011
966	2998	3396	Decapodiformes	LRL	0.026
968	3009	3397	Japetella heathi	UHL	0.113
968	3010	3398	Decapodiformes	LRL	0.031
970	3020	3399	Japetella heathi	UHL	0.115
970	3020	3400	Japetella heathi	UHL	0.123
971	3023	3401	Onychoteuthis borealijaponica	LRL	0.046
973	3029	3402	Decapodiformes	LRL	0.021
974	3039	3403	Gonatus	LRL	0.15
974	3039	3404	Gonatus	LRL	0.148
974	3039	3405	Gonatus	LRL	0.117
974	3039	3406	Gonatus	LRL	0.135
974	3040	3407	Japetella heathi	UHL	0.134
974	3040	3408	Japetella heathi	UHL	0.183
974	3040	3409	Japetella heathi	UHL	0.197
974	3040	3410	Japetella heathi	UHL	0.162
974	3040	3411	Japetella heathi	UHL	0.163
975	3041	3412	Sardinops sagax	SL	23
975	3043	3413	Gonatus	LRL	0.178
975	3044	3414	Japetella heathi	UHL	0.169
975	3044	3415	Japetella heathi	UHL	0.219
976	3045	3416	Decapodiformes	LRL	0.03
976	3046	3417	Gonatopsis	LRL	0.112
976	3046	3418	Gonatopsis	LRL	0.095
976	3046	3419	Gonatopsis	LRL	0.114
976	3046	3420	Gonatopsis	LRL	0.106
976	3046	3421	Gonatopsis	LRL	0.12
977	3049	3422	Pleuronectiformes	VCL	2.153
977	3050	3423	Sebastes	VCL	1.977
977	3051	3424	Pisces	VCL	1.931
977	3052	3425	Japetella heathi	UHL	0.241
977	3052	3426	Japetella heathi	UHL	0.071
977	3052	3427	Japetella heathi	UHL	0.137
977	3052	3428	Japetella heathi	UHL	0.098
977	3052	3429	Japetella heathi	UHL	0.136
977	3053	3430	Gonatopsis	LRL	0.239
977	3053	3431	Gonatopsis	LRL	0.073
977	3053	3432	Gonatopsis	LRL	0.141
977	3053	3433	Gonatopsis	LRL	0.245
977	3053	3434	Gonatopsis	LRL	0.103
977	3054	3435	Decapodiformes	LRL	0.047
977	3054	3436	Decapodiformes	LRL	0.044
979	3056	3437	Gonatopsis	LRL	0.158
979	3056	3438	Gonatopsis	LRL	0.152
979	3056	3439	Gonatopsis	LRL	0.165
980	3058	3440	Gonatopsis	LRL	0.284
980	3059	3441	Engraulis mordax	VCL	2.91
981	3062	3442	Cololabis saira	VCL	4.592
981	3062	3443	Cololabis saira	VCL	5.416
981	3062	3444	Cololabis saira	VCL	6.011
981	3062	3445	Cololabis saira	VCL	5.603
981	3062	3446	Cololabis saira	VCL	5.603
983	3064	3447	Japetella heathi	UHL	0.116
986	3069	3448	Sardinops sagax	VCL	12.789
986	3070	3449	Cololabis saira	VCL	3.284
986	3070	3450	Cololabis saira	VCL	18.6
986	3070	3451	Cololabis saira	VCL	18
986	3070	3452	Cololabis saira	VCL	17.8
987	3072	3453	Cololabis saira	VCL	3.332
987	3072	3454	Cololabis saira	VCL	3.509
987	3072	3455	Cololabis saira	VCL	3.007
989	3073	3456	Sardinops sagax	SL	24.5
990	3075	3457	Trachurus symmetricus	VCL	13.2
990	3075	3458	Trachurus symmetricus	VCL	14.2
990	3075	3459	Trachurus symmetricus	VCL	13.7
993	3080	3460	Onychoteuthis borealijaponica	LRL	0.086
993	3081	3461	Cololabis saira	VCL	2.903
993	3081	3462	Cololabis saira	VCL	3.441
993	3081	3463	Cololabis saira	VCL	3.775
993	3081	3464	Cololabis saira	VCL	3.21
993	3081	3465	Cololabis saira	VCL	3.124
994	3082	3466	Trachurus symmetricus	VCL	16.4
996	3087	3467	Octopoteuthis	LRL	0.119
996	3088	3468	Gonatus	LRL	0.129
996	3088	3469	Gonatus	LRL	0.128
998	3092	3470	Octopoteuthis	LRL	0.278
999	3094	3471	Cololabis saira	VCL	7.516
999	3094	3472	Cololabis saira	VCL	4.933
999	3094	3473	Cololabis saira	VCL	7.003
999	3094	3474	Cololabis saira	VCL	5.779
999	3094	3475	Cololabis saira	VCL	6.909
999	3095	3476	Engraulis mordax	VCL	5.619
999	3097	3477	Sardinops sagax	VCL	5.156
999	3098	3478	Onychoteuthis borealijaponica	LRL	0.07
999	3098	3479	Onychoteuthis borealijaponica	LRL	0.102
999	3098	3480	Onychoteuthis borealijaponica	LRL	0.072
999	3098	3481	Onychoteuthis borealijaponica	LRL	0.099
999	3098	3482	Onychoteuthis borealijaponica	LRL	0.096
999	3099	3483	Japetella heathi	UHL	0.182
999	3099	3484	Japetella heathi	UHL	0.076
999	3099	3485	Japetella heathi	UHL	0.071
999	3099	3486	Japetella heathi	UHL	0.075
999	3099	3487	Japetella heathi	UHL	0.077
1000	3102	3488	Sebastes	VCL	1.947
1000	3102	3489	Sebastes	VCL	1.232
1000	3102	3490	Sebastes	VCL	1.277
1000	3102	3491	Sebastes	VCL	1.518
1000	3102	3492	Sebastes	VCL	1.388
1000	3106	3493	Japetella heathi	UHL	0.198
1000	3107	3494	Decapodiformes	LRL	0.041
1000	3107	3495	Decapodiformes	LRL	0.042
1000	3107	3496	Decapodiformes	LRL	0.036
1000	3107	3497	Decapodiformes	LRL	0.034
1000	3107	3498	Decapodiformes	LRL	0.032
1000	3108	3499	Onychoteuthis borealijaponica	LRL	0.078
1000	3108	3500	Onychoteuthis borealijaponica	LRL	0.121
1000	3108	3501	Onychoteuthis borealijaponica	LRL	0.058
1000	3108	3502	Onychoteuthis borealijaponica	LRL	0.073
1000	3108	3503	Onychoteuthis borealijaponica	LRL	0.088
1000	3109	3504	Gonatus	LRL	0.068
1001	3111	3505	Hyperiidae	C	1.131
1001	3115	3506	Gonatus	LRL	0.052
1002	3116	3507	Engraulis mordax	VCL	2.861
1002	3116	3508	Engraulis mordax	VCL	3.269
1002	3116	3509	Engraulis mordax	VCL	2.854
1005	3124	3510	Japetella heathi	UHL	0.217
1005	3127	3511	Engraulis mordax	VCL	2.445
1009	3143	3512	Hyperiidae	C	0.721
1009	3144	3513	Cololabis saira	VCL	11.89
1009	3147	3514	Japetella heathi	UHL	0.075
1009	3148	3515	Decapodiformes	LRL	0.027
1009	3148	3516	Decapodiformes	LRL	0.029
1010	3154	3517	Hyperiidae	C	0.346
1011	3157	3518	Decapodiformes	LRL	0.046
1011	3159	3519	Engraulis mordax	VCL	2.937
1011	3159	3520	Engraulis mordax	VCL	2.771
1012	3163	3521	Engraulis mordax	VCL	2.694
1012	3163	3522	Engraulis mordax	VCL	2.722
1012	3163	3523	Engraulis mordax	VCL	2.565
1012	3163	3524	Engraulis mordax	VCL	2.677
1012	3164	3525	Octopoteuthis	LRL	0.075
1012	3165	3526	Japetella heathi	UHL	0.054
1012	3166	3527	Gonatus	LRL	0.051
1012	3166	3528	Gonatus	LRL	0.06
1012	3166	3529	Gonatus	LRL	0.052
1012	3166	3530	Gonatus	LRL	0.048
1012	3166	3531	Gonatus	LRL	0.042
1013	3170	3532	Engraulis mordax	VCL	3.046
1013	3171	3533	Japetella heathi	UHL	0.14
1013	3171	3534	Japetella heathi	UHL	0.085
1013	3171	3535	Japetella heathi	UHL	0.16
1013	3172	3536	Gonatus	LRL	0.144
1013	3172	3537	Gonatus	LRL	0.095
1014	3173	3538	Euphausia pacifica	C	2.165
1014	3173	3539	Euphausia pacifica	C	2.123
1014	3173	3540	Euphausia pacifica	C	2.169
1014	3173	3541	Euphausia pacifica	C	1.956
1014	3173	3542	Euphausia pacifica	C	2.159
1014	3174	3543	Pleocyemata	C	0.547
1014	3178	3544	Gonatus	LRL	0.171
1014	3179	3545	Onychoteuthis borealijaponica	LRL	0.079
1014	3180	3546	Japetella heathi	UHL	0.146
1015	3181	3547	Pleocyemata	C	0.209
1015	3183	3548	Engraulis mordax	VCL	2.667
1015	3183	3549	Engraulis mordax	VCL	2.604
1015	3183	3550	Engraulis mordax	VCL	2.779
1015	3183	3551	Engraulis mordax	VCL	2.366
1015	3183	3552	Engraulis mordax	VCL	2.405
1015	3184	3553	Decapodiformes	LRL	0.016
1016	3187	3554	Hyperiidae	C	1.178
1017	3193	3555	Munididae	C	0.366
1017	3195	3556	Decapodiformes	LRL	0.025
1017	3195	3557	Decapodiformes	LRL	0.02
1018	3196	3558	Euphausia pacifica	C	2.259
1018	3196	3559	Euphausia pacifica	C	2.118
1018	3197	3560	Hyperiidae	C	1.198
1018	3198	3561	Japetella heathi	UHL	0.128
1018	3198	3562	Japetella heathi	UHL	0.142
1018	3198	3563	Japetella heathi	UHL	0.06
1018	3198	3564	Japetella heathi	UHL	0.06
1019	3200	3565	Munididae	C	0.422
1019	3200	3566	Munididae	C	0.43
1019	3200	3567	Munididae	C	0.398
1019	3200	3568	Munididae	C	0.439
1019	3200	3569	Munididae	C	0.528
1021	3205	3570	Pleocyemata	C	0.584
1021	3209	3571	Octopus rubescens	UHL	0.061
1021	3210	3572	Onychoteuthis borealijaponica	LRL	0.043
1022	3214	3573	Cololabis saira	VCL	22.5
1022	3215	3574	Sardinops sagax	VCL	13.4
1022	3215	3575	Sardinops sagax	VCL	12.2
1022	3218	3576	Gonatus	LRL	0.107
1022	3218	3577	Gonatus	LRL	0.029
1022	3218	3578	Gonatus	LRL	0.071
1022	3218	3579	Gonatus	LRL	0.07
1022	3218	3580	Gonatus	LRL	0.079
1023	3220	3581	Hyperiidae	C	0.991
1023	3223	3582	Gonatus	LRL	0.155
1023	3223	3583	Gonatus	LRL	0.072
1023	3223	3584	Gonatus	LRL	0.053
1023	3223	3585	Gonatus	LRL	0.061
1023	3223	3586	Gonatus	LRL	0.039
1023	3224	3587	Octopoteuthis	LRL	0.068
1023	3225	3588	Sebastes	VCL	1.432
1025	3232	3589	Hyperiidae	C	1.061
1025	3233	3590	Onychoteuthis borealijaponica	LRL	0.059
1026	3234	3591	Engraulis mordax	VCL	2.097
1026	3234	3592	Engraulis mordax	VCL	2.238
1026	3234	3593	Engraulis mordax	VCL	2.295
1026	3234	3594	Engraulis mordax	VCL	2.168
1027	3238	3595	Tarletonbeania crenularis	VCL	5.729
1027	3238	3596	Tarletonbeania crenularis	VCL	5.935
1027	3238	3597	Tarletonbeania crenularis	VCL	5.199
1028	3243	3598	Pleocyemata	C	0.503
1028	3244	3599	Gonatus	LRL	0.044
1028	3244	3600	Gonatus	LRL	0.142
1028	3244	3601	Gonatus	LRL	0.08
1028	3244	3602	Gonatus	LRL	0.07
1028	3244	3603	Gonatus	LRL	0.088
1028	3248	3604	Nansenia	VCL	5.67
1031	3255	3605	Hyperiidae	C	1.018
1031	3255	3606	Hyperiidae	C	1.111
1031	3257	3607	Gonatus	LRL	0.071
1031	3257	3608	Gonatus	LRL	0.042
1031	3257	3609	Gonatus	LRL	0.066
1031	3257	3610	Gonatus	LRL	0.064
1031	3257	3611	Gonatus	LRL	0.067
1032	3259	3612	Sardinops sagax	VCL	6.354
1032	3260	3613	Engraulis mordax	VCL	8.667
1032	3261	3614	Gonatus	LRL	0.209
1032	3261	3615	Gonatus	LRL	0.051
1032	3261	3616	Gonatus	LRL	0.052
1032	3261	3617	Gonatus	LRL	0.04
1032	3262	3618	Trachurus symmetricus	VCL	2.063
1033	3264	3619	Euphausia pacifica	C	2.257
1033	3264	3620	Euphausia pacifica	C	2.101
1033	3264	3621	Euphausia pacifica	C	2.036
1033	3265	3622	Munididae	C	0.406
1033	3265	3623	Munididae	C	0.37
1033	3265	3624	Munididae	C	0.325
1033	3265	3625	Munididae	C	0.321
1033	3265	3626	Munididae	C	0.442
1035	3269	3627	Amphipoda	C	1.116
1035	3273	3628	Trachurus symmetricus	VCL	2.473
1035	3273	3629	Trachurus symmetricus	VCL	2.499
1035	3273	3630	Trachurus symmetricus	VCL	2.943
1035	3273	3631	Trachurus symmetricus	VCL	2.585
1035	3275	3632	Engraulis mordax	VCL	2.276
1036	3279	3633	Sardinops sagax	VCL	2.825
1036	3279	3634	Sardinops sagax	VCL	2.628
1036	3279	3635	Sardinops sagax	VCL	2.825
1036	3279	3636	Sardinops sagax	VCL	2.946
1036	3279	3637	Sardinops sagax	VCL	2.967
1037	3280	3638	Sardinops sagax	VCL	4.729
1037	3280	3639	Sardinops sagax	VCL	4.147
1037	3280	3640	Sardinops sagax	VCL	4.038
1037	3280	3641	Sardinops sagax	VCL	4.452
1037	3280	3642	Sardinops sagax	VCL	4.071
1038	3281	3643	Engraulis mordax	VCL	3.589
1038	3283	3644	Hyperiidae	C	0.6
1038	3283	3645	Hyperiidae	C	0.56
1038	3283	3646	Hyperiidae	C	0.741
1039	3285	3647	Sardinops sagax	VCL	3.548
1039	3285	3648	Sardinops sagax	VCL	2.944
1039	3285	3649	Sardinops sagax	VCL	3.288
1039	3285	3650	Sardinops sagax	VCL	2.91
1039	3285	3651	Sardinops sagax	VCL	2.922
1040	3286	3652	Sardinops sagax	VCL	3.684
1040	3286	3653	Sardinops sagax	VCL	3.395
1040	3286	3654	Sardinops sagax	VCL	3.802
1040	3286	3655	Sardinops sagax	VCL	3.221
1040	3286	3656	Sardinops sagax	VCL	3.756
1041	3287	3657	Sardinops sagax	VCL	3.171
1041	3287	3658	Sardinops sagax	VCL	3.528
1041	3287	3659	Sardinops sagax	VCL	3.008
1041	3287	3660	Sardinops sagax	VCL	3.268
1041	3287	3661	Sardinops sagax	VCL	3.5
1041	3288	3662	Engraulis mordax	VCL	4.046
1041	3288	3663	Engraulis mordax	VCL	3.535
1041	3288	3664	Engraulis mordax	VCL	2.868
1041	3288	3665	Engraulis mordax	VCL	3.512
1041	3288	3666	Engraulis mordax	VCL	3.662
1042	3291	3667	Sardinops sagax	VCL	4.413
1042	3292	3668	Engraulis mordax	VCL	4.019
1042	3292	3669	Engraulis mordax	VCL	4.28
1042	3292	3670	Engraulis mordax	VCL	4.304
1043	3293	3671	Sardinops sagax	VCL	5.354
1043	3293	3672	Sardinops sagax	VCL	3.886
1044	3294	3673	Sardinops sagax	VCL	2.768
1044	3294	3674	Sardinops sagax	VCL	3.523
1044	3294	3675	Sardinops sagax	VCL	3.097
1044	3294	3676	Sardinops sagax	VCL	2.887
1044	3294	3677	Sardinops sagax	VCL	3.149
1045	3297	3678	Engraulis mordax	VCL	2.614
1045	3297	3679	Engraulis mordax	VCL	2.94
1045	3297	3680	Engraulis mordax	VCL	2.856
1045	3297	3681	Engraulis mordax	VCL	2.746
1045	3297	3682	Engraulis mordax	VCL	2.973
1045	3298	3683	Sardinops sagax	VCL	2.765
1045	3298	3684	Sardinops sagax	VCL	3.05
1045	3298	3685	Sardinops sagax	VCL	2.808
1045	3298	3686	Sardinops sagax	VCL	2.871
1045	3298	3687	Sardinops sagax	VCL	2.931
1045	3299	3688	Japetella heathi	UHL	0.139
1045	3301	3689	Decapodiformes	LRL	0.028
1047	3304	3690	Sardinops sagax	VCL	4.65
1047	3304	3691	Sardinops sagax	VCL	5.357
1047	3304	3692	Sardinops sagax	VCL	4.999
1048	3305	3693	Decapoda	C	3.195
1048	3305	3694	Decapoda	C	2.786
[truncated: 104 more rows]

## Sheet: Isotope_Data
Predator_ID	Total.C.ug	Total.N.ug	C.N	Sample.Weight.mg
1063	595.684	121.008	4.92268	1.164
1036	453.343	102.603	4.41843	0.901
1037	432.089	100.475	4.30046	0.878
1060	499.999	123.128	4.06082	1.048
1038	501.41	135.122	3.71079	1.072
1039	443.428	88.4012	5.01609	0.887
1040	578.842	119.595	4.84004	1.149
1064	583.054	104.021	5.60517	1.141
1058	410.805	86.2677	4.76197	0.846
1057	613.907	111.105	5.52544	1.182
1055	402.283	96.2168	4.181	0.849
1065	512.698	119.595	4.28697	0.944
1046	490.114	84.1333	5.82545	0.965
1047	566.199	119.595	4.73432	1.118
1048	456.175	125.246	3.64222	0.98
1049	535.248	145.683	3.67406	1.105
1056	449.095	128.776	3.48742	0.953
1051	535.248	99.7655	5.36506	1.124
1052	432.089	77.0126	5.61063	0.812
1053	407.964	81.2862	5.01887	0.823
713	740.601	42.1375	17.5758	1.197
714	448.047	60.2314	7.43876	0.838
717	549.416	147.563	3.72326	1.17
718	457.743	118.43	3.86509	0.976
719	407.712	102.168	3.99061	0.841
430	516.354	113.512	4.54889	1.037
720	610.731	132.258	4.61771	1.199
710	431.992	86.7306	4.98085	0.824
721	585.897	90.9745	6.44023	1.094
406	543.391	131.506	4.13206	1.107
722	603.661	95.2385	6.33841	1.124
728	355.017	103.417	3.43288	0.832
723	511.914	136.818	3.74156	1.132
407	472.838	107.215	4.41018	1.029
389	518.116	117.278	4.41786	1.046
724	459.149	99.8341	4.59912	0.933
438	463.346	109.544	4.22978	0.958
726	489.523	147.102	3.32778	1.12
428	585.371	89.7926	6.51915	1.106
391	437.614	95.3402	4.59003	0.873
514	518.353	66.3431	7.81322	0.921
503	480.168	56.8758	8.44239	0.836
747	562.96	86.6369	6.49793	1.024
766	417.334	105.635	3.95073	0.854
492	388.772	104.639	3.71536	0.834
750	395.563	72.9212	5.42453	0.826
506	441.391	72.6072	6.07917	0.823
751	363.627	102.367	3.55219	0.862
754	399.89	91.2764	4.38109	0.896
755	362.359	99.5171	3.64118	0.856
756	452.693	106.417	4.25396	1.01
757	555.411	94.3168	5.88879	1.131
758	485.997	130.523	3.72347	1.081
759	557.608	78.2277	7.12801	1.057
760	405.037	107.112	3.78145	0.935
761	592.97	81.7191	7.2562	1.1
762	420.858	93.2603	4.51272	0.955
763	425.187	73.0238	5.82258	0.853
764	447.503	83.5859	5.35381	0.929
765	425.574	89.0388	4.77965	0.914
770	369.569	103.315	3.57712	0.875
526	504.462	74.2548	6.79366	0.929
518	445.916	88.2569	5.05248	0.882
772	496.765	134.117	3.70396	1.077
773	560.358	112.5	4.98095	1.182
774	417.027	120.329	3.46573	0.943
776	461.633	105.087	4.39288	1.003
788	608.273	121.706	4.9979	1.195
524	500.38	133.419	3.75044	1.067
525	433.766	125.018	3.46962	0.973
778	476.379	104.424	4.56195	1.031
790	491.823	111.23	4.42167	1.074
792	527.436	36.7815	14.3397	0.934
794	417.278	97.6905	4.27142	0.876
780	634.28	66.37	9.55673	1.19
781	516.801	101.203	5.10656	1.058
528	438.697	80.0572	5.4798	0.888
521	443.964	79.7874	5.56435	0.87
785	560.845	123.959	4.52445	1.174
787	472.634	89.605	5.27464	0.902
553	566.628	60.6044	9.34962	1.006
795	373.044	84.3357	4.42332	0.851
535	387.15	116.837	3.31358	0.935
554	490.024	86.1805	5.68602	0.946
530	417.05	96.893	4.30423	1.047
557	431.446	87.971	4.90441	0.865
555	508.9	75.6908	6.7234	0.965
534	364.664	107.375	3.39616	0.863
532	458.218	99.0699	4.6252	0.996
536	349.112	103.875	3.36088	0.823
549	528.775	120.893	4.37389	1.094
537	372.124	91.519	4.06608	0.845
556	524.601	113.431	4.62483	1.07
533	435.016	131.167	3.3165	1.005
551	520.915	95.3463	5.4634	1.025
548	538.828	146.672	3.67369	1.175
550	453.214	103.186	4.39222	0.947
531	401.263	102.248	3.9244	0.876
545	413.193	128.066	3.2264	0.895
538	289.951	82.0537	3.53367	0.986
564	446.868	94.9312	4.70728	0.991
796	443.669	108.834	4.07655	0.959
570	368.05	113.378	3.24623	0.846
572	530.56	132.925	3.99144	1.11
801	431.878	107.548	4.01569	0.973
568	557.209	111.639	4.99116	1.1
565	407.254	111.031	3.66794	0.887
561	442.489	92.1336	4.80269	0.892
802	420.652	104.489	4.0258	0.891
803	463.42	101.909	4.54738	0.992
569	490.856	115.858	4.23669	1.022
562	508.608	126.158	4.03152	1.125
558	434.039	132.382	3.27869	1.047
560	499.639	130.711	3.82248	1.172
567	402.156	111.677	3.60107	0.934
797	485.862	126.814	3.83131	1.048
798	421.359	109.26	3.85649	0.909
799	478.813	99.6195	4.80642	0.994
800	530.136	91.6376	5.78514	1.039
571	526.052	86.0187	6.11556	1.032
1001	423.023	130.189	3.24929	0.911
1002	532.857	172.573	3.08771	1.149
1004	419.649	136.938	3.06453	0.901
1006	510.624	117.924	4.3301	1.004
1007	501.591	151.829	3.30366	1.059
1009	576.493	174.282	3.30782	1.189
1011	404.763	119.43	3.38911	0.843
1012	429.58	126.163	3.40496	0.905
1014	465.137	124.19	3.74537	0.94
1016	423.661	133.285	3.17862	0.899
1017	428.647	104.812	4.08967	0.892
1020	417.392	137.04	3.04577	0.912
1022	467.758	146.457	3.19382	0.999
1024	478.34	104.43	4.58049	0.928
1026	493.418	145.47	3.39189	1.054
1028	509.079	152.51	3.338	1.104
1029	444.169	134.08	3.31272	0.947
1031	566.384	160.946	3.5191	1.172
1033	563.106	145.813	3.86183	1.14
1034	514.989	147.89	3.48224	1.069
959	459.485	111.203	4.13194	0.949
961	612.705	103.471	5.92151	1.176
963	564.081	112.581	5.01044	1.045
965	537.715	134.628	3.99408	1.167
967	492.767	133.913	3.67975	1.039
969	585.83	123.195	4.7553	1.182
971	395.975	118.586	3.33914	0.929
973	437.539	90.0255	4.86016	0.896
945	587.903	124.394	4.72612	1.18
947	502.219	88.8339	5.65347	0.95
949	528.173	138.076	3.82522	1.112
951	404.374	117.897	3.42988	0.847
953	612.793	80.0572	7.65444	1.107
955	479.444	137.663	3.48274	1.055
957	605.748	102.776	5.89385	1.14
974	594.093	76.9485	7.72066	1.09
976	544.748	121.711	4.47575	1.114
978	473.063	90.6186	5.22037	0.933
980	562.419	120.124	4.68197	1.138
982	431.173	83.8502	5.14218	0.868
914	520.848	115.17	4.52245	1.006
915	525.405	144.445	3.63742	1.09
918	507.779	128.615	3.94807	1.06
919	474.281	105.162	4.51	0.924
921	543.769	136.282	3.99002	1.102
922	567.735	137.937	4.11591	1.168
923	490.878	148.76	3.29981	1.078
924	517.696	119.893	4.31798	1.037
925	579.055	79.782	7.25797	1.02
936	568.93	145.717	3.90435	1.161
926	591.098	118.414	4.9918	1.117
927	512.818	112.581	4.55511	0.996
938	541.366	114.357	4.734	1.107
939	549.438	155.487	3.53366	1.15
928	531.073	80.4187	6.60385	0.94
930	591.319	143.392	4.12378	1.162
940	595.832	124.324	4.79256	1.165
931	579.276	134.16	4.31779	1.133
942	536.734	117.112	4.58309	1.03
933	615.161	118.107	5.2085	1.128
805	468.368	92.3061	5.07407	0.907
806	395.746	96.2894	4.10997	0.825
807	662.706	93.4975	7.08796	1.192
808	510.624	94.3168	5.41393	0.997
809	476.739	105.954	4.4995	1.032
810	665.287	80.845	8.22917	1.165
811	503.027	68.6873	7.32343	0.894
812	503.924	103.784	4.85553	1.005
813	558.872	108.441	5.15367	1.074
814	644.943	77.0942	8.36565	1.138
815	456.815	104.527	4.37031	0.924
816	512.998	104.57	4.90579	1.059
817	465.702	66.6293	6.98946	0.859
818	610.182	105.351	5.79191	1.157
819	628.753	99.9535	6.29045	1.17
820	569.372	92.2145	6.17444	1.086
821	547.682	104.166	5.25779	1.116

## Sheet: AFDW_Data
Predator_ID	DW	ash	afdw	%afdw
1058	0.55372	0.02073	0.53299	0.962562
1041	0.57279	0.01772	0.55507	0.969064
1059	0.50686	0.01621	0.49065	0.968019
1042	0.70077	0.02182	0.67895	0.968863
1062	0.48117	0.01525	0.46592	0.968306
1063	0.93239	0.02532	0.90707	0.972844
1036	0.84263	0.0296	0.81303	0.964872
1037	1.13733	0.01968	1.11765	0.982696
1055	0.98985	0.03611	0.95374	0.96352
1060	1.12361	0.04772	1.07589	0.95753
1064	0.86506	0.02493	0.84013	0.971181
1038	0.97461	0.04096	0.93365	0.957973
1040	1.23726	0.03388	1.20338	0.972617
1039	0.71593	0.02422	0.69171	0.96617
1065	1.20504	0.04152	1.16352	0.965545
1044	0.69618	0.027	0.66918	0.961217
1051	0.8739	0.02533	0.84857	0.971015
1046	0.62246	0.02791	0.59455	0.955162
1048	0.75649	0.03178	0.72471	0.95799
1049	0.97564	0.03647	0.93917	0.962619
1052	0.96057	0.03017	0.9304	0.968592
1047	0.83644	0.02638	0.81006	0.968462
1053	1.07076	0.03315	1.03761	0.969041
1054	1.05881	0.04927	1.00954	0.953467
1056	0.86066	0.03509	0.82557	0.959229
1066	0.72687	0.01957	0.7073	0.973076
1050	0.66222	0.0179	0.64432	0.97297
1057	0.89946	0.02493	0.87453	0.972283
770	1.53421	0.05091	1.4833	0.966817
516	1.04825	0.03554	1.01271	0.966096
526	1.21695	0.03057	1.18638	0.97488
771	1.32696	0.06471	1.26225	0.951234
518	1.41841	0.03585	1.38256	0.974725
523	1.29132	0.03756	1.25376	0.970913
775	1.32842	0.02484	1.30358	0.981301
519	1.2146	0.03313	1.18147	0.972724
789	1.19016	0.02662	1.16354	0.977633
777	1.31256	0.03007	1.28249	0.977091
525	0.86781	0.0298	0.83801	0.965661
517	0.68008	0.01937	0.66071	0.971518
522	1.10026	0.02726	1.073	0.975224
790	1.33796	0.05727	1.28069	0.957196
791	1.18664	0.04437	1.14227	0.962609
792	0.97862	0.01832	0.9603	0.98128
793	1.07827	0.04469	1.03358	0.958554
794	1.1661	0.03598	1.13012	0.969145
520	0.70994	0.03587	0.67407	0.949475
779	1.02822	0.02625	1.00197	0.97447
780	0.95606	0.02692	0.92914	0.971843
781	1.20559	0.02321	1.18238	0.980748
782	1.0949	0.04818	1.04672	0.955996
783	1.01674	0.0382	0.97854	0.962429
521	1.02155	0.03229	0.98926	0.968391
784	1.00604	0.04292	0.96312	0.957338
959	1.10966	0.03303	1.07663	0.970234
960	1.06886	0.03177	1.03709	0.970277
963	1.06886	0.03177	1.03709	0.970277
964	0.97386	0.03874	0.93512	0.96022
966	1.07707	0.04334	1.03373	0.959761
967	0.94976	0.02826	0.9215	0.970245
973	0.94021	0.02981	0.9104	0.968294
944	0.97235	0.03315	0.9392	0.965907
945	1.07504	0.02691	1.04813	0.974968
946	0.9081	0.03704	0.87106	0.959212
947	1.13165	0.02416	1.10749	0.978651
948	0.97499	0.03439	0.9406	0.964728
949	1.05452	0.03147	1.02305	0.970157
950	0.97326	0.03655	0.93671	0.962446
951	0.94791	0.03209	0.91582	0.966147
952	0.91552	0.02578	0.88974	0.971841
953	1.04221	0.02688	1.01533	0.974209
955	0.95721	0.03419	0.92302	0.964282
956	1.10655	0.03316	1.07339	0.970033
957	0.93214	0.02343	0.90871	0.974864
974	1.08554	0.02464	1.0609	0.977302
975	0.92893	0.01959	0.90934	0.978911
976	1.05813	0.03729	1.02084	0.964759
979	0.93075	0.01363	0.91712	0.985356
980	0.93047	0.02622	0.90425	0.971821
981	0.88695	0.0239	0.86305	0.973054
982	1.15783	0.0302	1.12763	0.973917
983	1.00869	0.02351	0.98518	0.976693
985	0.92788	0.02296	0.90492	0.975255
